# Supplementary material for: Unraveling chirality transfer mechanism by structural isomer-derived hydrogen bonding interaction in 2D chiral perovskite
Source: Nat Commun. 2023 May 30;14:3124. doi: 10.1038/s41467-023-38927-2 (PMC10229653; doi:10.1038/s41467-023-38927-2)
Supplement: Supplementary file 3 — Source Data [file 41467_2023_38927_MOESM3_ESM.xlsx]

## Sheet: Fig.1
Fig.1c		Wavenumber	R-1NEABr	R-1NEA	R-2NEABr	R-2NEA		Fig.1d		Temperature	R-1NEA DSC	R-1NEA weight loss			Fig.1e	Temperature	R-2NEA DSC	R-2NEA weight loss
FT-IR		3996.39	0.37023	0.59152	0.31785	1.40632		TG-DSC		25.1573	0.4902	100			TG-DSC	23.68	0.03778	100
		3994.46	0.37749	0.59768	0.32449	1.41294				25.1887	0.48737	100				23.6988	0.04071	99.9986
		3992.54	0.38481	0.60363	0.33124	1.41963				25.2209	0.48483	99.9993				23.7145	0.04344	99.998
		3990.61	0.3922	0.60958	0.33808	1.42609				25.2453	0.48256	99.9985				23.7265	0.04577	99.9969
		3988.68	0.39966	0.61564	0.34502	1.4318				25.269	0.47997	99.9985				23.7467	0.04807	99.9956
		3986.75	0.40718	0.62142	0.35207	1.43669				25.3062	0.47738	99.9987				23.7638	0.05021	99.9959
		3984.82	0.41478	0.62722	0.35921	1.4421				25.3351	0.47465	99.9982				23.7725	0.05257	99.9941
		3982.89	0.42244	0.63383	0.36645	1.44842				25.3688	0.47214	99.9962				23.7938	0.05494	99.9919
		3980.96	0.43017	0.64053	0.37379	1.45451				25.3967	0.46969	99.9946				23.812	0.05736	99.9906
		3979.03	0.43797	0.6461	0.38124	1.45982				25.4272	0.46694	99.994				23.8257	0.05945	99.9883
		3977.11	0.44584	0.65138	0.38878	1.46498				25.4535	0.46454	99.9923				23.8395	0.06141	99.9855
		3975.18	0.45377	0.65757	0.39642	1.47072				25.4848	0.46252	99.9915				23.8559	0.06332	99.9837
		3973.25	0.46177	0.66386	0.40417	1.47659				25.5114	0.46032	99.991				23.8797	0.06532	99.9816
		3971.32	0.46984	0.6694	0.41201	1.482				25.5384	0.45794	99.99				23.8943	0.06739	99.9797
		3969.39	0.47798	0.67514	0.41995	1.48713				25.5686	0.4556	99.9876				23.9075	0.06964	99.9777
		3967.46	0.48619	0.6812	0.428	1.49164				25.591	0.45341	99.986				23.9245	0.07209	99.9748
		3965.53	0.49461	0.68648	0.43566	1.49558				25.6254	0.45125	99.9843				23.9442	0.07423	99.9761
		3963.6	0.50282	0.69171	0.44337	1.50079				25.6488	0.44901	99.9848				23.9607	0.07643	99.9762
		3961.68	0.51069	0.69804	0.45118	1.50752				25.6812	0.44686	99.9848				23.9738	0.07827	99.9756
		3959.75	0.5185	0.70475	0.45905	1.51293				25.6993	0.44464	99.9852				23.9932	0.08039	99.9774
		3957.82	0.52665	0.71132	0.46699	1.51676				25.7251	0.44243	99.9862				24.0058	0.08239	99.9775
		3955.89	0.53535	0.71765	0.47523	1.52094				25.7517	0.4401	99.9858				24.0243	0.08433	99.9759
		3953.96	0.54456	0.72264	0.48398	1.52505				25.7849	0.43779	99.9859				24.0449	0.08643	99.9746
		3952.03	0.55409	0.72636	0.49318	1.52973				25.8074	0.43562	99.9839				24.0616	0.08847	99.9733
		3950.1	0.56355	0.73156	0.50261	1.53783				25.8369	0.4333	99.9828				24.0837	0.09047	99.9722
		3948.17	0.57282	0.73919	0.51215	1.5469				25.862	0.43092	99.9832				24.0997	0.0924	99.9696
		3946.25	0.58221	0.74502	0.52196	1.55102				25.8868	0.42847	99.9845				24.1198	0.09434	99.9659
		3944.32	0.5918	0.74972	0.53226	1.55469				25.9086	0.42609	99.9837				24.1339	0.09612	99.9644
		3942.39	0.60141	0.75755	0.54293	1.56246				25.9376	0.42372	99.9836				24.1556	0.09772	99.9635
		3940.46	0.61097	0.76451	0.55377	1.56682				25.9639	0.42159	99.9828				24.1717	0.09925	99.9622
		3938.53	0.62042	0.7677	0.56477	1.56662				25.989	0.41926	99.9824				24.195	0.10064	99.9611
		3936.6	0.62983	0.76989	0.57598	1.5671				26.0122	0.41688	99.9817				24.2147	0.10227	99.96
		3934.67	0.63939	0.77334	0.58713	1.57114				26.0352	0.41475	99.9808				24.2309	0.10377	99.9618
		3932.74	0.64923	0.78109	0.59751	1.58249				26.0624	0.41244	99.9816				24.2511	0.10534	99.9611
		3930.81	0.65904	0.79138	0.60681	1.5948				26.0825	0.41012	99.9818				24.2744	0.10659	99.96
		3928.89	0.66837	0.79678	0.61573	1.59685				26.1057	0.40791	99.9814				24.2934	0.10778	99.9599
		3926.96	0.67701	0.79866	0.62502	1.59551				26.1311	0.40571	99.9807				24.3166	0.10902	99.9611
		3925.03	0.68498	0.80418	0.63481	1.60179				26.1544	0.40367	99.9804				24.3315	0.11015	99.9599
		3923.1	0.69264	0.8113	0.64492	1.60893				26.175	0.40165	99.9788				24.3473	0.11152	99.9587
		3921.17	0.70041	0.81504	0.65529	1.61042				26.2002	0.39951	99.9785				24.3682	0.11284	99.9557
		3919.24	0.70823	0.81997	0.66606	1.6153				26.2183	0.39765	99.9782				24.3873	0.11422	99.954
		3917.31	0.71573	0.82975	0.67685	1.62619				26.2419	0.3958	99.9758				24.4076	0.11532	99.9549
		3915.38	0.72315	0.83856	0.68707	1.63177				26.2627	0.39358	99.9738				24.4342	0.11609	99.9539
		3913.46	0.73091	0.84189	0.6966	1.62872				26.2861	0.39151	99.9738				24.4488	0.11701	99.9529
		3911.53	0.73869	0.84319	0.70559	1.62594				26.306	0.38966	99.972				24.4729	0.11806	99.9524
		3909.6	0.74627	0.84439	0.71418	1.62559				26.3318	0.38769	99.9692				24.4887	0.11908	99.9519
		3907.67	0.75349	0.84418	0.72256	1.6251				26.3518	0.38553	99.968				24.5166	0.12006	99.9493
		3905.74	0.76016	0.84754	0.73084	1.63325				26.3724	0.38335	99.9672				24.5391	0.12108	99.9485
		3903.81	0.76667	0.85923	0.73891	1.65447				26.3921	0.38113	99.9665				24.5569	0.12216	99.948
		3901.88	0.7735	0.87201	0.74659	1.67369				26.4115	0.37896	99.9665				24.5773	0.1231	99.9485
		3899.95	0.78086	0.88157	0.75429	1.68359				26.4319	0.37672	99.964				24.6043	0.12396	99.9481
		3898.03	0.78903	0.88669	0.7628	1.68289				26.4576	0.37456	99.9652				24.6224	0.12473	99.9462
		3896.1	0.79793	0.8833	0.77228	1.66964				26.4775	0.37252	99.9651				24.6496	0.12594	99.9427
		3894.17	0.80714	0.87789	0.78213	1.65863				26.5031	0.37047	99.9623				24.6683	0.12694	99.942
		3892.24	0.81631	0.884	0.79177	1.66894				26.523	0.36842	99.9618				24.6973	0.12781	99.941
		3890.31	0.82549	0.89495	0.8013	1.68311				26.5404	0.36658	99.9629				24.7185	0.12876	99.9404
		3888.38	0.83489	0.89453	0.81119	1.67815				26.5626	0.36492	99.9624				24.7404	0.12968	99.9388
		3886.45	0.84399	0.8956	0.82136	1.67996				26.5854	0.36319	99.9627				24.7643	0.13067	99.9374
		3884.52	0.85234	0.90466	0.83119	1.6953				26.608	0.36152	99.9632				24.7838	0.13143	99.9355
		3882.6	0.86062	0.90811	0.8401	1.69905				26.6231	0.36	99.9601				24.8085	0.13214	99.9341
		3880.67	0.86904	0.91546	0.84796	1.70457				26.6435	0.35825	99.9592				24.8334	0.1329	99.9322
		3878.74	0.87691	0.92479	0.85512	1.70808				26.665	0.35635	99.9574				24.8588	0.13355	99.9296
		3876.81	0.88402	0.92223	0.86196	1.69717				26.6837	0.35459	99.9568				24.8825	0.13389	99.9279
		3874.88	0.89021	0.91928	0.86891	1.69515				26.7092	0.35278	99.9565				24.9115	0.13424	99.9257
		3872.95	0.8954	0.92121	0.87637	1.70389				26.7236	0.35105	99.9562				24.9358	0.13472	99.924
		3871.02	0.8998	0.92823	0.88401	1.71672				26.7426	0.3493	99.9538				24.9554	0.13484	99.9224
		3869.09	0.90365	0.94104	0.8911	1.73261				26.7696	0.34765	99.952				24.9842	0.135	99.9217
		3867.17	0.90726	0.94384	0.89775	1.73159				26.7909	0.34594	99.9479				25.0111	0.13505	99.9203
		3865.24	0.91067	0.94345	0.90456	1.72956				26.814	0.34405	99.9453				25.0359	0.13514	99.9194
		3863.31	0.91363	0.95162	0.91162	1.74031				26.8289	0.3419	99.9435				25.0592	0.135	99.9176
		3861.38	0.91624	0.9556	0.91857	1.7409				26.8493	0.33994	99.9426				25.0858	0.13504	99.9168
		3859.45	0.91887	0.94888	0.92476	1.72726				26.8649	0.33807	99.9408				25.1179	0.13506	99.9167
		3857.52	0.92189	0.9358	0.92988	1.70905				26.8855	0.33627	99.9387				25.1473	0.13511	99.9167
		3855.59	0.92516	0.92934	0.93415	1.70659				26.9026	0.33446	99.9386				25.1695	0.1349	99.9148
		3853.66	0.92805	0.95792	0.93801	1.75851				26.9266	0.33261	99.9365				25.1955	0.13482	99.9125
		3851.74	0.93068	0.99022	0.94187	1.8				26.9459	0.33067	99.9361				25.2216	0.1348	99.9107
		3849.81	0.93387	0.98608	0.94617	1.77704				26.9664	0.3288	99.9348				25.2555	0.1347	99.9087
		3847.88	0.93789	0.97196	0.95107	1.74434				26.9874	0.32692	99.9345				25.2802	0.13477	99.9061
		3845.95	0.94295	0.96379	0.95653	1.72924				27.0081	0.32502	99.9323				25.3131	0.13464	99.904
		3844.02	0.94948	0.96453	0.96266	1.7329				27.0284	0.3234	99.9305				25.3374	0.13482	99.9017
		3842.09	0.95722	0.96859	0.9694	1.74309				27.0515	0.32167	99.9288				25.3731	0.13478	99.8991
		3840.16	0.96555	0.97284	0.97637	1.75366				27.0716	0.32005	99.927				25.3981	0.13491	99.898
		3838.23	0.97382	0.9845	0.98279	1.77217				27.0821	0.31811	99.9264				25.424	0.13492	99.8962
		3836.31	0.98197	0.99603	0.98844	1.7831				27.1044	0.31635	99.9234				25.4596	0.13516	99.8966
		3834.38	0.99002	0.99824	0.99407	1.7758				27.1289	0.31456	99.9223				25.4831	0.13524	99.8968
		3832.45	0.99785	0.99933	1.00029	1.76818				27.1493	0.31293	99.9198				25.5162	0.13534	99.8961
		3830.52	1.00558	1.00072	1.00717	1.76424				27.1688	0.31126	99.9175				25.5513	0.13534	99.8943
		3828.59	1.01276	1	1.01423	1.75936				27.1906	0.30953	99.9159				25.5767	0.13506	99.8941
		3826.66	1.0187	1.00085	1.02088	1.75748				27.2127	0.30804	99.9154				25.6062	0.13497	99.8936
		3824.73	1.02353	0.99792	1.02698	1.75227				27.2348	0.30659	99.9146				25.6382	0.13466	99.8929
		3822.8	1.02701	0.99569	1.03289	1.75506				27.2562	0.30497	99.9134				25.6717	0.13424	99.8923
		3820.88	1.02898	1.01073	1.03907	1.78375				27.2723	0.30321	99.9139				25.7007	0.13379	99.8895
		3818.95	1.03024	1.01942	1.04545	1.79276				27.2951	0.30186	99.9127				25.7309	0.13342	99.8889
		3817.02	1.03126	1.01854	1.05132	1.78571				27.3145	0.30038	99.9127				25.761	0.13287	99.887
		3815.09	1.0321	1.02598	1.0558	1.79193				27.3322	0.29891	99.9121				25.7948	0.13217	99.8858
		3813.16	1.03263	1.02445	1.05873	1.78338				27.355	0.29715	99.9113				25.826	0.13165	99.8835
		3811.23	1.03278	1.01127	1.06099	1.76074				27.375	0.29541	99.9109				25.8579	0.13114	99.884
		3809.3	1.03269	1.00177	1.06355	1.75027				27.3996	0.2938	99.9092				25.8853	0.13077	99.8816
		3807.37	1.03233	1.0072	1.0664	1.76542				27.4184	0.29205	99.9075				25.9256	0.13043	99.8813
		3805.45	1.03155	1.01251	1.06894	1.7773				27.4413	0.29034	99.907				25.9541	0.13002	99.88
		3803.52	1.03072	1.00791	1.07096	1.77367				27.4605	0.28883	99.9048				25.9905	0.12942	99.8792
		3801.59	1.02996	1.01721	1.07246	1.79087				27.4847	0.28749	99.9018				26.0237	0.12901	99.8793
		3799.66	1.02932	1.02897	1.07337	1.80468				27.5071	0.28605	99.8992				26.0592	0.1286	99.8782
		3797.73	1.02902	1.02708	1.07369	1.79353				27.5258	0.28456	99.8966				26.0913	0.12819	99.8772
		3795.8	1.02917	1.02812	1.07374	1.78628				27.5532	0.28292	99.8957				26.1298	0.12784	99.8749
		3793.87	1.03016	1.02879	1.07385	1.7793				27.5736	0.28162	99.8941				26.1597	0.12733	99.8741
		3791.94	1.03221	1.02448	1.07445	1.76815				27.5922	0.28007	99.8925				26.1985	0.12696	99.8703
		3790.02	1.0345	1.02156	1.07531	1.76278				27.6158	0.27872	99.8923				26.2294	0.12649	99.8692
		3788.09	1.03688	1.02032	1.07588	1.76245				27.6359	0.27729	99.8913				26.2588	0.12579	99.8667
		3786.16	1.03949	1.02106	1.07578	1.76638				27.662	0.27558	99.8903				26.2959	0.12509	99.8651
		3784.23	1.04149	1.02286	1.0746	1.77037				27.6818	0.27415	99.8896				26.3332	0.12478	99.8631
		3782.3	1.0427	1.02012	1.07251	1.76735				27.7058	0.27273	99.8887				26.3732	0.12412	99.8606
		3780.37	1.04393	1.02028	1.07043	1.76976				27.7298	0.27132	99.8882				26.4051	0.1234	99.8579
		3778.44	1.04536	1.02847	1.06948	1.77971				27.7486	0.26991	99.8868				26.4367	0.12255	99.8551
		3776.51	1.04652	1.03087	1.0694	1.77725				27.7787	0.2684	99.8852				26.4739	0.12177	99.8537
		3774.59	1.04729	1.02429	1.06917	1.76463				27.8004	0.26655	99.885				26.5086	0.12122	99.8514
		3772.66	1.0479	1.01722	1.06858	1.75687				27.8236	0.26503	99.8835				26.5447	0.12044	99.8501
		3770.73	1.04764	1.01894	1.06804	1.76477				27.8452	0.26347	99.8818				26.583	0.11962	99.8487
		3768.8	1.04623	1.02649	1.0675	1.77882				27.8749	0.26213	99.8812				26.6155	0.11882	99.8462
		3766.87	1.04445	1.0289	1.0667	1.78224				27.8955	0.26108	99.8785				26.6583	0.11813	99.8433
		3764.94	1.04291	1.02815	1.06544	1.7794				27.921	0.25965	99.8777				26.6944	0.11726	99.8427
		3763.01	1.0416	1.02279	1.06391	1.77052				27.9438	0.25793	99.875				26.7298	0.11661	99.8411
		3761.08	1.04027	1.01672	1.06226	1.76492				27.9704	0.25621	99.8736				26.7661	0.11597	99.838
		3759.16	1.03873	1.02018	1.06027	1.77573				27.9939	0.25477	99.8736				26.8051	0.11546	99.8352
		3757.23	1.03705	1.02154	1.058	1.78057				28.0205	0.25362	99.871				26.8439	0.11498	99.8325
		3755.3	1.03542	1.01	1.05597	1.76623				28.0432	0.25252	99.8676				26.8774	0.11423	99.8301
		3753.37	1.03394	0.99862	1.05438	1.75815				28.0719	0.25142	99.8641				26.9219	0.11351	99.8279
		3751.44	1.03276	1.00865	1.05304	1.78519				28.0926	0.25011	99.8617				26.9656	0.11276	99.8253
		3749.51	1.03178	1.02558	1.05193	1.81293				28.12	0.2487	99.8589				27.0026	0.11203	99.8231
		3747.58	1.03056	1.01701	1.05112	1.79826				28.1457	0.24742	99.8579				27.0414	0.11133	99.8225
		3745.65	1.02909	1.00994	1.0507	1.78911				28.1684	0.24636	99.8555				27.0784	0.11072	99.8199
		3743.73	1.02762	1.02376	1.05045	1.81154				28.193	0.24534	99.8539				27.1165	0.10999	99.8174
		3741.8	1.02628	1.02161	1.04999	1.80487				28.2233	0.24433	99.8514				27.1541	0.10932	99.8152
		3739.87	1.02514	1.00078	1.04924	1.77175				28.2535	0.243	99.8482				27.1971	0.10871	99.8131
		3737.94	1.02409	0.98709	1.04852	1.75757				28.2731	0.24159	99.8467				27.2364	0.10811	99.811
		3736.01	1.02276	0.99501	1.04804	1.7803				28.3007	0.24052	99.8451				27.2793	0.10741	99.8101
		3734.08	1.02084	1.01337	1.04769	1.80892				28.3277	0.2394	99.8456				27.3176	0.10665	99.8109
		3732.15	1.0185	1.01901	1.0473	1.80879				28.3548	0.23836	99.8447				27.3567	0.10587	99.8106
		3730.22	1.01632	1.01178	1.0469	1.78816				28.3833	0.23713	99.843				27.3952	0.10514	99.8101
		3728.3	1.01434	1.00066	1.04633	1.76902				28.4118	0.23569	99.8416				27.4396	0.1046	99.8088
		3726.37	1.01208	0.99767	1.0454	1.76793				28.436	0.2342	99.8398				27.4793	0.10389	99.8074
		3724.44	1.00987	1.00173	1.04436	1.77788				28.4599	0.23304	99.8382				27.5214	0.10308	99.8075
		3722.51	1.00815	1.00459	1.04348	1.78334				28.4833	0.23179	99.8362				27.5623	0.10197	99.8078
		3720.58	1.00679	1.00568	1.04242	1.78368				28.5169	0.23052	99.8342				27.6022	0.10098	99.8071
		3718.65	1.00572	1.00335	1.04061	1.77847				28.5466	0.22943	99.8315				27.6398	0.1	99.8067
		3716.72	1.00493	0.99517	1.03837	1.76695				28.5764	0.22815	99.8308				27.6801	0.09926	99.8051
		3714.79	1.00399	0.98393	1.03627	1.75565				28.5996	0.22672	99.8283				27.7245	0.09846	99.8035
		3712.86	1.00241	0.98292	1.0345	1.76487				28.6321	0.2254	99.826				27.7686	0.0978	99.8017
		3710.94	1.00047	0.99979	1.03279	1.79678				28.6604	0.22427	99.8243				27.8054	0.097	99.8003
		3709.01	0.99849	1.00979	1.03104	1.80607				28.6931	0.22309	99.8215				27.8455	0.09592	99.7991
		3707.08	0.99643	1.0051	1.02918	1.78767				28.7212	0.22198	99.8185				27.8898	0.09488	99.7969
		3705.15	0.99444	0.99528	1.02724	1.7673				28.7486	0.22082	99.8166				27.9361	0.09402	99.7948
		3703.22	0.99268	0.99251	1.02554	1.76409				28.7763	0.21957	99.8145				27.9733	0.0933	99.7925
		3701.29	0.99097	1.00014	1.02402	1.77611				28.8116	0.21866	99.8124				28.0166	0.09245	99.7924
		3699.36	0.98932	1.00312	1.02259	1.7775				28.841	0.21775	99.8114				28.0575	0.09158	99.7917
		3697.43	0.988	0.99746	1.02112	1.76795				28.868	0.21678	99.8083				28.1029	0.0907	99.7907
		3695.51	0.98685	0.99	1.01954	1.75948				28.9012	0.21593	99.8075				28.1441	0.08985	99.7871
		3693.58	0.98548	0.98204	1.01778	1.75363				28.9328	0.21488	99.8055				28.1844	0.08881	99.7858
		3691.65	0.98376	0.97779	1.01599	1.75756				28.9588	0.21391	99.804				28.2306	0.08806	99.7829
		3689.72	0.98156	0.98906	1.0141	1.7823				28.9965	0.21294	99.8042				28.276	0.08708	99.7815
		3687.79	0.97905	1.00471	1.01219	1.80177				29.0222	0.21203	99.805				28.3172	0.08628	99.7794
		3685.86	0.97669	1.00414	1.01022	1.78942				29.0575	0.21089	99.8051				28.3581	0.08541	99.7763
		3683.93	0.97478	0.99452	1.00825	1.76643				29.0807	0.20977	99.8037				28.4056	0.08459	99.7756
		3682	0.97335	0.98632	1.00678	1.75292				29.1152	0.20861	99.8026				28.4504	0.0839	99.7736
		3680.08	0.97224	0.97879	1.0064	1.74774				29.1494	0.20745	99.8027				28.4899	0.08292	99.7702
		3678.15	0.97153	0.97112	1.00686	1.74786				29.1748	0.20639	99.8031				28.5315	0.08172	99.7683
		3676.22	0.97147	0.97968	1.00733	1.77416				29.2101	0.20543	99.802				28.5756	0.08079	99.7665
		3674.29	0.97231	0.99531	1.00772	1.8				29.2402	0.20437	99.8018				28.6189	0.08002	99.7645
		3672.36	0.97398	0.98907	1.00834	1.78823				29.2737	0.20326	99.8012				28.6657	0.07912	99.7644
		3670.43	0.97606	0.98805	1.00929	1.78652				29.3094	0.20239	99.7986				28.7076	0.07867	99.7626
		3668.5	0.97836	0.99911	1.01048	1.79738				29.3363	0.20137	99.7957				28.7553	0.07811	99.763
		3666.57	0.98124	0.99851	1.01196	1.78168				29.3704	0.20027	99.7927				28.7997	0.07735	99.763
		3664.65	0.98475	0.99021	1.0138	1.75941				29.4012	0.19937	99.7915				28.845	0.07657	99.7618
		3662.72	0.98879	0.98558	1.01595	1.74874				29.4309	0.19855	99.7898				28.8863	0.07562	99.7589
		3660.79	0.99321	0.98271	1.01837	1.74298				29.4656	0.19759	99.7878				28.934	0.07483	99.7569
		3658.86	0.99788	0.97989	1.02109	1.73982				29.503	0.19654	99.7835				28.9828	0.07438	99.755
		3656.93	1.00287	0.98436	1.02422	1.75				29.5346	0.19543	99.7798				29.0252	0.07373	99.7538
		3655	1.00811	0.98812	1.02752	1.75746				29.565	0.19445	99.7781				29.0636	0.07314	99.7531
		3653.07	1.01334	0.9766	1.03086	1.74434				29.5986	0.1936	99.7747				29.1079	0.07242	99.7505
		3651.14	1.01832	0.96685	1.03419	1.74533				29.6286	0.19263	99.7727				29.1602	0.07162	99.7482
		3649.22	1.02306	0.98504	1.03722	1.7871				29.665	0.19182	99.7712				29.2055	0.07094	99.7455
		3647.29	1.02784	1.00572	1.03985	1.80799				29.7031	0.19117	99.7711				29.2494	0.07027	99.7432
		3645.36	1.03259	1.00534	1.04235	1.78927				29.7383	0.19058	99.7688				29.2966	0.06974	99.7409
		3643.43	1.03683	0.99634	1.04441	1.76476				29.7674	0.18977	99.7671				29.3395	0.06907	99.739
		3641.5	1.04052	0.99122	1.0459	1.75381				29.8036	0.18896	99.7625				29.3857	0.06838	99.7375
		3639.57	1.04379	0.99065	1.04688	1.75253				29.8419	0.18836	99.7614				29.4319	0.06744	99.7342
		3637.64	1.0465	0.98971	1.04746	1.75184				29.8779	0.18768	99.7596				29.4765	0.06644	99.7322
		3635.71	1.04852	0.98777	1.04764	1.75226				29.9129	0.18727	99.7548				29.5233	0.06549	99.7299
		3633.79	1.05021	0.98454	1.04776	1.75279				29.9454	0.18665	99.7524				29.5685	0.06474	99.7288
		3631.86	1.05162	0.97809	1.04805	1.75035				29.9785	0.18611	99.7492				29.6141	0.06388	99.7269
		3629.93	1.05284	0.98078	1.04881	1.76811				30.0183	0.18535	99.7468				29.6562	0.06276	99.7265
		3628	1.05394	0.99869	1.05022	1.80475				30.0533	0.18467	99.7433				29.7035	0.06184	99.7252
		3626.07	1.05486	1	1.05202	1.80255				30.0946	0.18388	99.7428				29.7538	0.06101	99.7241
		3624.14	1.05569	0.98671	1.05384	1.77666				30.1278	0.18337	99.7416				29.8001	0.06022	99.7254
		3622.21	1.05657	0.97526	1.05529	1.76258				30.1654	0.18278	99.7405				29.8424	0.05956	99.7254
		3620.28	1.05735	0.97538	1.05599	1.77319				30.2003	0.18205	99.7387				29.8884	0.05897	99.7253
		3618.36	1.05768	0.98349	1.05595	1.79509				30.2394	0.1813	99.7365				29.9351	0.05854	99.7248
		3616.43	1.05771	0.98213	1.05581	1.79813				30.2741	0.18025	99.736				29.979	0.05805	99.7249
		3614.5	1.05771	0.97559	1.05602	1.79176				30.3131	0.17934	99.7347				30.0265	0.05725	99.7236
		3612.57	1.05749	0.97361	1.05638	1.79014				30.3492	0.17831	99.7348				30.0748	0.05657	99.7218
		3610.64	1.05684	0.97192	1.0565	1.78879				30.3854	0.1774	99.7332				30.1206	0.05593	99.7172
		3608.71	1.0558	0.97157	1.0564	1.79224				30.4213	0.17656	99.7324				30.1727	0.05529	99.7115
		3606.78	1.05451	0.97218	1.05634	1.795				30.4607	0.17566	99.7301				30.2138	0.05452	99.7063
		3604.85	1.05321	0.96613	1.05639	1.78523				30.4983	0.17451	99.7281				30.2597	0.05383	99.7003
		3602.93	1.05212	0.95708	1.05645	1.77481				30.5305	0.17363	99.7272				30.3063	0.05313	99.6954
		3601	1.0511	0.95276	1.05644	1.7751				30.5764	0.1729	99.7246				30.3533	0.05248	99.6921
		3599.07	1.04966	0.95149	1.05605	1.77844				30.6089	0.17214	99.7226				30.4004	0.05163	99.6902
		3597.14	1.04736	0.94937	1.05487	1.77896				30.6483	0.17142	99.7205				30.4488	0.05074	99.6873
		3595.21	1.04449	0.94796	1.0533	1.78163				30.6848	0.17066	99.7191				30.4898	0.05004	99.6847
		3593.28	1.04164	0.94492	1.05163	1.78175				30.7268	0.16996	99.7155				30.537	0.04945	99.684
		3591.35	1.03916	0.93618	1.0495	1.77299				30.7649	0.1694	99.7133				30.5869	0.04891	99.684
		3589.42	1.03731	0.92835	1.04675	1.7702				30.8073	0.16867	99.7111				30.6307	0.04815	99.6867
		3587.5	1.03586	0.93076	1.04365	1.7852				30.8485	0.1681	99.7078				30.6763	0.04738	99.6883
		3585.57	1.03447	0.93316	1.04063	1.79199				30.8843	0.16726	99.7057				30.7245	0.04681	99.6903
		3583.64	1.03308	0.92649	1.03797	1.77982				30.9213	0.16655	99.7044				30.7714	0.04621	99.6927
		3581.71	1.03183	0.91892	1.03564	1.76868				30.955	0.16569	99.7033				30.8147	0.04565	99.6929
		3579.78	1.03075	0.91477	1.03365	1.76581				30.9969	0.1649	99.7013				30.8617	0.04503	99.691
		3577.85	1.02979	0.91203	1.03239	1.76575				31.0361	0.16424	99.6994				30.9067	0.04439	99.6873
		3575.92	1.02907	0.9088	1.03163	1.76489				31.083	0.16385	99.6964				30.9543	0.04386	99.6852
		3573.99	1.02862	0.90403	1.03066	1.76229				31.1196	0.16348	99.6959				30.9989	0.04315	99.6815
		3572.07	1.02844	0.89538	1.02947	1.75602				31.1631	0.16295	99.6942				31.0484	0.04226	99.678
		3570.14	1.02845	0.88517	1.02824	1.75204				31.1989	0.1625	99.6915				31.0942	0.0416	99.6755
		3568.21	1.02852	0.88387	1.02668	1.766				31.2363	0.16211	99.6899				31.1402	0.04103	99.6746
		3566.28	1.02851	0.8916	1.02475	1.78797				31.2804	0.16176	99.688				31.1913	0.0402	99.6732
		3564.35	1.02833	0.89104	1.02278	1.7857				31.3137	0.16115	99.6852				31.2357	0.0395	99.671
		3562.42	1.02802	0.88289	1.02098	1.76905				31.3566	0.16079	99.6834				31.2867	0.03854	99.6713
		3560.49	1.02776	0.87728	1.01932	1.75934				31.3992	0.1605	99.6817				31.3303	0.03774	99.6697
		3558.56	1.02777	0.87359	1.01763	1.75615				31.4388	0.16025	99.6801				31.3771	0.03701	99.6705
		3556.64	1.0278	0.86804	1.01587	1.75279				31.4779	0.15976	99.6793				31.4268	0.0362	99.6693
		3554.71	1.02737	0.86198	1.0141	1.75073				31.5273	0.15932	99.6765				31.4801	0.03546	99.6691
		3552.78	1.02648	0.85795	1.01248	1.75277				31.5655	0.15885	99.6747				31.5194	0.03513	99.6692
		3550.85	1.02546	0.85471	1.01121	1.75328				31.6052	0.15849	99.6746				31.5689	0.03478	99.6674
		3548.92	1.02448	0.84863	1.01043	1.74914				31.6426	0.15769	99.6735				31.6096	0.03422	99.6655
		3546.99	1.02362	0.84211	1.00972	1.74847				31.6809	0.15722	99.6719				31.6617	0.03369	99.6627
		3545.06	1.02273	0.83922	1.00861	1.75204				31.7255	0.15674	99.6718				31.7125	0.03314	99.663
		3543.13	1.02151	0.8378	1.00709	1.75131				31.7655	0.15621	99.6693				31.7541	0.03285	99.66
		3541.21	1.01997	0.8351	1.0056	1.74579				31.8066	0.15578	99.667				31.8008	0.0326	99.6589
		3539.28	1.01844	0.83026	1.00444	1.74026				31.852	0.15504	99.664				31.8465	0.03225	99.6567
		3537.35	1.01731	0.82471	1.00344	1.73862				31.8949	0.15445	99.6616				31.8982	0.03196	99.6562
		3535.42	1.01651	0.82129	1.00222	1.73979				31.9306	0.15401	99.6599				31.9433	0.03142	99.6556
		3533.49	1.01587	0.81872	1.00083	1.7388				31.9778	0.15347	99.6602				31.9869	0.03099	99.6539
		3531.56	1.01537	0.81503	0.99971	1.73661				32.0166	0.15283	99.6583				32.0337	0.03054	99.652
		3529.63	1.01466	0.81202	0.99893	1.73814				32.0594	0.15256	99.6559				32.0833	0.02993	99.6504
		3527.7	1.01359	0.809	0.99839	1.74045				32.0987	0.15227	99.6536				32.1302	0.02938	99.6489
		3525.78	1.01232	0.80368	0.99814	1.73869				32.1452	0.15215	99.6486				32.1809	0.02891	99.6458
		3523.85	1.01089	0.79953	0.99812	1.7367				32.1883	0.15171	99.6466				32.2249	0.02807	99.6442
		3521.92	1.00934	0.79855	0.99819	1.73588				32.2269	0.15114	99.6454				32.2701	0.02739	99.6446
		3519.99	1.00791	0.79711	0.99804	1.73249				32.272	0.15082	99.6433				32.3165	0.02689	99.6429
		3518.06	1.00695	0.79304	0.99716	1.72714				32.3122	0.15035	99.64				32.3686	0.02642	99.6422
		3516.13	1.00649	0.78681	0.99569	1.72227				32.3598	0.14999	99.638				32.4128	0.02624	99.6425
		3514.2	1.00624	0.78044	0.99451	1.71916				32.3991	0.14959	99.6328				32.4587	0.02563	99.6421
		3512.27	1.00601	0.77712	0.9939	1.71935				32.4463	0.14918	99.6305				32.5032	0.02483	99.6418
		3510.35	1.00581	0.77671	0.99347	1.72205				32.4885	0.1488	99.6277				32.5485	0.02445	99.6391
		3508.42	1.0058	0.77413	0.99306	1.72205				32.5367	0.14825	99.6254				32.5988	0.02414	99.6375
		3506.49	1.00612	0.76714	0.99268	1.71674				32.575	0.14745	99.6237				32.6388	0.02374	99.6344
		3504.56	1.00682	0.76027	0.99224	1.71208				32.6209	0.14708	99.622				32.6847	0.02361	99.6308
		3502.63	1.0079	0.75773	0.99161	1.71188				32.6629	0.14657	99.6206				32.734	0.02342	99.6253
		3500.7	1.00931	0.75607	0.99074	1.70996				32.7096	0.14602	99.6197				32.7812	0.02306	99.6227
		3498.77	1.01066	0.75197	0.98975	1.70475				32.7484	0.1455	99.619				32.8233	0.02266	99.6191
		3496.84	1.01167	0.74806	0.98888	1.70187				32.7897	0.14473	99.6173				32.8655	0.02227	99.6148
		3494.91	1.01243	0.74547	0.98831	1.70118				32.8323	0.14409	99.6163				32.9165	0.022	99.6129
		3492.99	1.01314	0.74246	0.98809	1.69902				32.8776	0.1436	99.6128				32.9683	0.02174	99.6108
		3491.06	1.01383	0.73848	0.98783	1.69561				32.9212	0.14305	99.6121				33.0108	0.02133	99.611
		3489.13	1.01443	0.73433	0.98679	1.6929				32.9672	0.14268	99.609				33.0587	0.02077	99.6093
		3487.2	1.01489	0.73117	0.98487	1.69135				33.0126	0.14239	99.6075				33.0993	0.02019	99.6091
		3485.27	1.01527	0.72918	0.9825	1.69037				33.0535	0.14184	99.6046				33.1479	0.01965	99.6098
		3483.34	1.01549	0.72688	0.97999	1.68944				33.0984	0.14147	99.602				33.195	0.01902	99.6112
		3481.41	1.01555	0.72343	0.97709	1.68733				33.1446	0.14119	99.6008				33.2376	0.01853	99.6119
		3479.48	1.0156	0.72016	0.97341	1.68368				33.188	0.1409	99.5983				33.2873	0.01809	99.613
		3477.56	1.01569	0.7182	0.9691	1.68084				33.2259	0.14062	99.5955				33.3348	0.0175	99.6117
		3475.63	1.0157	0.71712	0.96467	1.67977				33.2756	0.14018	99.5913				33.3809	0.01681	99.6096
		3473.7	1.01547	0.71477	0.96045	1.67769				33.3208	0.13976	99.5892				33.4213	0.01632	99.6091
		3471.77	1.01477	0.70901	0.95634	1.67207				33.3657	0.13933	99.5862				33.47	0.01592	99.6076
		3469.84	1.01383	0.70169	0.9521	1.66495				33.4032	0.13899	99.584				33.5169	0.01568	99.6071
		3467.91	1.01301	0.69771	0.94779	1.66127				33.4502	0.13852	99.5813				33.5656	0.01527	99.6055
		3465.98	1.01224	0.69808	0.94344	1.66206				33.4953	0.13806	99.5787				33.6085	0.01499	99.6047
		3464.05	1.01141	0.69833	0.9389	1.66364				33.5416	0.13769	99.5764				33.6557	0.0148	99.6014
		3462.13	1.01058	0.69593	0.93437	1.66353				33.5877	0.1374	99.5734				33.7011	0.01443	99.5994
		3460.2	1.00983	0.69377	0.93025	1.66198				33.6286	0.137	99.5722				33.7435	0.01389	99.597
		3458.27	1.00904	0.69406	0.92669	1.66029				33.6728	0.13651	99.5718				33.7884	0.01336	99.5956
		3456.34	1.00809	0.69444	0.92367	1.65879				33.7156	0.13607	99.5715				33.8349	0.01294	99.5941
		3454.41	1.00707	0.69387	0.92098	1.65718				33.7605	0.13561	99.5691				33.8789	0.0126	99.5915
		3452.48	1.0062	0.69357	0.91829	1.65532				33.8079	0.13519	99.5679				33.9247	0.01213	99.5897
		3450.55	1.00564	0.69243	0.91553	1.65322				33.8533	0.13457	99.5671				33.9634	0.0117	99.5885
		3448.62	1.00541	0.6909	0.91292	1.65288				33.9004	0.13417	99.5657				34.0131	0.01134	99.5879
		3446.7	1.00534	0.69102	0.91071	1.65424				33.944	0.13384	99.5647				34.0562	0.01099	99.5859
		3444.77	1.00527	0.69107	0.90914	1.65348				33.9864	0.13327	99.5627				34.1024	0.0107	99.5848
		3442.84	1.005	0.68991	0.9081	1.65089				34.0355	0.1326	99.5605				34.1512	0.01024	99.5826
		3440.91	1.00434	0.68822	0.90727	1.64799				34.0813	0.13213	99.5576				34.1969	0.01006	99.5809
		3438.98	1.00339	0.68499	0.90653	1.64334				34.1242	0.13162	99.5544				34.2413	0.00995	99.5794
		3437.05	1.00247	0.68168	0.90588	1.6388				34.1683	0.13142	99.5518				34.2828	0.00991	99.5777
		3435.12	1.0017	0.68187	0.90514	1.63801				34.2126	0.13091	99.5504				34.3284	0.00983	99.577
		3433.19	1.00092	0.68445	0.90408	1.63986				34.2555	0.13034	99.5489				34.3728	0.00963	99.5763
		3431.27	1.00007	0.68674	0.90261	1.64169				34.2961	0.12989	99.5467				34.4217	0.00929	99.5755
		3429.34	0.99921	0.68966	0.90096	1.6437				34.3415	0.12931	99.5446				34.4698	0.00935	99.5722
		3427.41	0.99823	0.69447	0.89945	1.64638				34.3833	0.12871	99.5423				34.5104	0.0092	99.5697
		3425.48	0.99707	0.69959	0.89809	1.64821				34.4299	0.12827	99.5404				34.5564	0.00896	99.5693
		3423.55	0.99601	0.70296	0.8966	1.64896				34.4763	0.12799	99.5395				34.5997	0.00892	99.5683
		3421.62	0.99525	0.70516	0.89507	1.65099				34.5189	0.12747	99.5394				34.6455	0.00855	99.5658
		3419.69	0.99469	0.70818	0.89391	1.6544				34.5671	0.1268	99.5378				34.6909	0.00817	99.5645
		3417.76	0.99414	0.71123	0.89337	1.65603				34.6161	0.12608	99.5378				34.7302	0.00787	99.564
		3415.84	0.99354	0.71235	0.89331	1.65512				34.6589	0.12554	99.5362				34.7784	0.00747	99.563
		3413.91	0.99309	0.71316	0.89334	1.65437				34.7029	0.12502	99.5346				34.8242	0.00731	99.561
		3411.98	0.993	0.71603	0.89325	1.65528				34.7492	0.12466	99.5343				34.8615	0.00708	99.5578
		3410.05	0.99308	0.72056	0.8933	1.65732				34.7974	0.1244	99.5343				34.9103	0.00676	99.556
		3408.12	0.99289	0.72625	0.89371	1.66007				34.8428	0.12389	99.5356				34.9552	0.00629	99.553
		3406.19	0.99237	0.73201	0.89441	1.66255				34.8948	0.1233	99.5344				34.996	0.00595	99.551
		3404.26	0.99177	0.73469	0.8954	1.66296				34.9386	0.12268	99.5314				35.0392	0.00556	99.5494
		3402.33	0.99127	0.73442	0.89655	1.66195				34.9823	0.12225	99.5285				35.0821	0.00536	99.5481
		3400.41	0.99087	0.73698	0.89762	1.66341				35.0246	0.1219	99.5268				35.1215	0.00538	99.5464
		3398.48	0.99057	0.74507	0.89876	1.66868				35.0745	0.12162	99.5243				35.172	0.00506	99.5447
		3396.55	0.99044	0.75325	0.90002	1.67341				35.115	0.1214	99.5214				35.2132	0.00485	99.5442
		3394.62	0.99054	0.75703	0.90139	1.67468				35.16	0.12096	99.5178				35.2548	0.00464	99.543
		3392.69	0.9908	0.75993	0.90317	1.67572				35.2117	0.12039	99.5135				35.3053	0.00447	99.5425
		3390.76	0.99113	0.76673	0.90562	1.67956				35.2494	0.11986	99.5089				35.3466	0.00431	99.5422
		3388.83	0.99155	0.77606	0.90866	1.68492				35.2972	0.11963	99.5035				35.3905	0.00405	99.5438
		3386.9	0.99222	0.7843	0.91197	1.68999				35.3374	0.11927	99.5013				35.4348	0.00389	99.5433
		3384.98	0.99314	0.7907	0.91512	1.69437				35.3871	0.11876	99.4988				35.4758	0.00383	99.5419
		3383.05	0.99418	0.79575	0.91799	1.69738				35.4299	0.11823	99.4972				35.5207	0.0037	99.5418
		3381.12	0.99529	0.80051	0.92078	1.69949				35.4751	0.11793	99.4947				35.5634	0.00344	99.5413
		3379.19	0.99644	0.80628	0.92372	1.70282				35.5228	0.1173	99.4911				35.6088	0.0034	99.5407
		3377.26	0.99751	0.81303	0.92697	1.70762				35.569	0.11664	99.4894				35.6525	0.00318	99.5393
		3375.33	0.99841	0.8203	0.9305	1.71235				35.6155	0.11634	99.4877				35.6881	0.00302	99.5385
		3373.4	0.99919	0.82652	0.9341	1.71573				35.6633	0.11584	99.4862				35.7305	0.00295	99.5365
		3371.47	0.99984	0.8303	0.93772	1.71764				35.702	0.11541	99.4842				35.7777	0.00254	99.5348
		3369.55	1.00034	0.83441	0.94153	1.72024				35.7537	0.11477	99.4837				35.8217	0.00245	99.5319
		3367.62	1.00084	0.84252	0.94556	1.72602				35.7984	0.11437	99.4816				35.8657	0.00235	99.5298
		3365.69	1.00148	0.85406	0.9498	1.73411				35.8394	0.11414	99.4809				35.9035	0.00242	99.5291
		3363.76	1.00217	0.86511	0.9543	1.7413				35.8838	0.11389	99.4784				35.9469	0.00226	99.528
		3361.83	1.00244	0.87331	0.9586	1.74684				35.9281	0.11341	99.4752				35.9903	0.00212	99.5259
		3359.9	1.00235	0.88063	0.96249	1.75198				35.9759	0.11313	99.4736				36.0323	0.00194	99.525
		3357.97	1.00211	0.88896	0.96598	1.75691				36.0199	0.11296	99.4709				36.0791	0.00155	99.5227
		3356.04	1.0018	0.89709	0.96927	1.76127				36.065	0.11255	99.4699				36.1216	0.00131	99.5191
		3354.12	1.00146	0.90326	0.97259	1.76418				36.1086	0.11217	99.4666				36.1592	0.00107	99.5181
		3352.19	1.00108	0.90802	0.97597	1.76585				36.1556	0.11177	99.4656				36.201	0.000831504	99.5162
		3350.26	1.00067	0.91416	0.97938	1.76887				36.2017	0.11164	99.4633				36.2455	0.000689277	99.5156
		3348.33	1.00029	0.92233	0.98282	1.77375				36.2478	0.11137	99.4604				36.2835	0.00032823	99.5148
		3346.4	1.00001	0.92971	0.9863	1.77811				36.2947	0.1107	99.4574				36.3336	-7.65896e-05	99.5114
		3344.47	0.99983	0.93511	0.98976	1.78112				36.3342	0.11011	99.4554				36.3691	-0.000317312	99.5076
		3342.54	0.9998	0.94003	0.99325	1.78339				36.3817	0.10967	99.4547				36.4135	-0.000640111	99.505
		3340.61	1.00001	0.94506	0.99688	1.78473				36.4248	0.10926	99.4532				36.456	-0.000924634	99.5019
		3338.69	1.00048	0.95055	1.00065	1.78609				36.474	0.10886	99.4518				36.4983	-0.000952027	99.4981
		3336.76	1.00123	0.95713	1.00457	1.78928				36.5227	0.10861	99.448				36.5409	-0.00112	99.4985
		3334.83	1.00233	0.96387	1.00865	1.79321				36.5643	0.10852	99.4481				36.5813	-0.00132	99.4976
		3332.9	1.00384	0.96963	1.01273	1.7956				36.6086	0.10828	99.4464				36.6269	-0.00144	99.4961
		3330.97	1.0058	0.97409	1.01664	1.79641				36.6493	0.10786	99.4431				36.6696	-0.00173	99.4949
		3329.04	1.00809	0.97661	1.02035	1.79665				36.6935	0.10742	99.4413				36.7065	-0.00181	99.4935
		3327.11	1.01051	0.97797	1.02383	1.79713				36.7402	0.10748	99.4389				36.7475	-0.0019	99.4949
		3325.18	1.01294	0.98074	1.02721	1.79838				36.7839	0.10751	99.4352				36.7924	-0.00201	99.4956
		3323.26	1.01541	0.98562	1.03054	1.79965				36.8298	0.10744	99.4315				36.8323	-0.00199	99.497
		3321.33	1.01784	0.99023	1.03376	1.80004				36.8758	0.10737	99.4299				36.8752	-0.0019	99.4966
		3319.4	1.02013	0.99307	1.03681	1.8				36.9229	0.10721	99.4269				36.9169	-0.00192	99.4985
		3317.47	1.02227	0.99614	1.03964	1.8027				36.9672	0.10693	99.4252				36.9585	-0.00194	99.4972
		3315.54	1.0243	0.99882	1.04223	1.80491				37.0144	0.1066	99.4227				37.0036	-0.00199	99.4963
		3313.61	1.02612	1.00111	1.04466	1.80639				37.058	0.10632	99.4205				37.0388	-0.00189	99.4977
		3311.68	1.02762	1.00215	1.04686	1.80688				37.1001	0.10603	99.4198				37.0837	-0.00171	99.4975
		3309.75	1.02873	1.00192	1.04872	1.80663				37.1407	0.10568	99.4186				37.1213	-0.00179	99.4953
		3307.83	1.02933	1.00149	1.04993	1.80644				37.1833	0.10516	99.4192				37.1633	-0.00201	99.4924
		3305.9	1.02949	1.00162	1.0505	1.80679				37.2319	0.10468	99.42				37.207	-0.00222	99.4912
		3303.97	1.02916	1.0027	1.05031	1.80804				37.2786	0.10417	99.4202				37.25	-0.00225	99.4884
		3302.04	1.02861	1.00394	1.04966	1.80982				37.3191	0.10362	99.4184				37.2959	-0.00263	99.4862
		3300.11	1.02777	1.00408	1.04873	1.81074				37.3639	0.10319	99.418				37.3335	-0.00277	99.4818
		3298.18	1.02659	1.00345	1.04777	1.81041				37.4075	0.10281	99.417				37.3733	-0.00284	99.4795
		3296.25	1.02516	1.00275	1.04674	1.80932				37.457	0.1023	99.4157				37.4077	-0.00289	99.4771
		3294.32	1.02359	1.00137	1.04556	1.8081				37.4991	0.10178	99.4145				37.4505	-0.00297	99.4738
		3292.4	1.02192	1.00057	1.04417	1.80822				37.5406	0.10147	99.4119				37.4931	-0.00305	99.4713
		3290.47	1.02025	1.0007	1.04267	1.80888				37.5857	0.1013	99.4092				37.5371	-0.0031	99.4702
		3288.54	1.01854	1	1.04111	1.80834				37.6335	0.10104	99.404				37.5773	-0.00319	99.4704
		3286.61	1.01691	0.99917	1.03952	1.80781				37.678	0.10069	99.3999				37.6166	-0.00312	99.4695
		3284.68	1.01537	0.9986	1.03797	1.80744				37.7279	0.10044	99.396				37.6547	-0.00314	99.4677
		3282.75	1.01388	0.9981	1.03651	1.80705				37.7644	0.1001	99.3932				37.6951	-0.00286	99.4674
		3280.82	1.01251	0.99731	1.03512	1.80648				37.8088	0.09969	99.3902				37.7399	-0.00265	99.4675
		3278.89	1.01121	0.99695	1.03379	1.80634				37.8527	0.09909	99.3891				37.7777	-0.00255	99.4659
		3276.96	1.00999	0.99661	1.03245	1.80593				37.8965	0.09864	99.387				37.8136	-0.00253	99.4662
		3275.04	1.00891	0.99635	1.0311	1.80578				37.9379	0.09813	99.3846				37.8493	-0.00236	99.4661
		3273.11	1.00796	0.99587	1.02979	1.80555				37.9863	0.09746	99.3835				37.8972	-0.00234	99.4653
		3271.18	1.00709	0.99534	1.02847	1.80538				38.0255	0.09686	99.3821				37.9364	-0.00241	99.4636
		3269.25	1.00626	0.99477	1.02711	1.80507				38.0668	0.09635	99.3824				37.9766	-0.00233	99.4622
		3267.32	1.00543	0.99438	1.0257	1.80482				38.1109	0.09587	99.3812				38.0165	-0.00224	99.4601
		3265.39	1.0047	0.99401	1.0243	1.80434				38.1523	0.09531	99.3796				38.0584	-0.00226	99.4597
		3263.46	1.00401	0.99359	1.02293	1.804				38.1968	0.09484	99.3789				38.0941	-0.00236	99.4575
		3261.53	1.00338	0.99314	1.02153	1.8037				38.2404	0.09429	99.3789				38.134	-0.00255	99.4588
		3259.61	1.0028	0.99287	1.02014	1.80342				38.284	0.09421	99.3779				38.1766	-0.00286	99.4596
		3257.68	1.00228	0.99262	1.01876	1.80301				38.3291	0.09384	99.3764				38.2146	-0.00305	99.4581
		3255.75	1.00182	0.99192	1.01738	1.80267				38.374	0.09352	99.3749				38.2583	-0.0033	99.4575
		3253.82	1.00146	0.99047	1.01597	1.80229				38.4207	0.09315	99.3722				38.2946	-0.00358	99.4559
		3251.89	1.0013	0.988	1.01457	1.80196				38.4627	0.09268	99.3702				38.3298	-0.00373	99.4554
		3249.96	1.0016	0.98451	1.0131	1.80112				38.5078	0.09219	99.3673				38.3714	-0.00378	99.4547
		3248.03	1.00267	0.98048	1.01186	1.80003				38.5504	0.0916	99.3652				38.4083	-0.00393	99.4558
		3246.1	1.00439	0.9763	1.01086	1.80005				38.5924	0.09107	99.3625				38.4512	-0.00415	99.4536
		3244.18	1.00647	0.97179	1.00999	1.80041				38.6325	0.0906	99.3592				38.4902	-0.00419	99.4532
		3242.25	1.00858	0.96636	1.00955	1.8				38.6824	0.08998	99.3555				38.5312	-0.00415	99.4508
		3240.32	1.01038	0.95984	1.01012	1.79851				38.7238	0.08938	99.3519				38.5688	-0.00423	99.4498
		3238.39	1.0115	0.95252	1.01178	1.79676				38.7669	0.0889	99.3501				38.6139	-0.00422	99.4491
		3236.46	1.01141	0.94439	1.01421	1.79435				38.8075	0.08837	99.3486				38.6501	-0.00414	99.447
		3234.53	1.00956	0.93562	1.01709	1.79143				38.8471	0.08798	99.3479				38.6879	-0.00395	99.4468
		3232.6	1.00543	0.92696	1.02027	1.78887				38.8934	0.08759	99.346				38.7262	-0.00396	99.4454
		3230.67	0.99845	0.91849	1.02318	1.78657				38.9342	0.08735	99.344				38.7645	-0.00418	99.4432
		3228.75	0.98834	0.90969	1.02443	1.78369				38.9796	0.0869	99.3421				38.8064	-0.00413	99.439
		3226.82	0.97464	0.90043	1.02201	1.77982				39.0299	0.08647	99.3403				38.8499	-0.00403	99.4387
		3224.89	0.95725	0.89044	1.01437	1.77481				39.0697	0.08602	99.3372				38.8858	-0.00406	99.438
		3222.96	0.93655	0.87955	1.00109	1.76874				39.1096	0.08584	99.3355				38.9281	-0.00413	99.4364
		3221.03	0.91315	0.86831	0.98287	1.76181				39.1534	0.08534	99.3332				38.9663	-0.00412	99.4334
		3219.1	0.88767	0.85744	0.96084	1.75345				39.1952	0.08507	99.3298				39.0024	-0.00402	99.4302
		3217.17	0.86052	0.84684	0.93584	1.74323				39.2381	0.08473	99.327				39.0412	-0.00401	99.4288
		3215.24	0.83193	0.83601	0.90809	1.73178				39.2836	0.08426	99.3241				39.0812	-0.00414	99.427
		3213.32	0.80213	0.82435	0.87727	1.71967				39.325	0.0837	99.3226				39.1168	-0.00393	99.4276
		3211.39	0.77146	0.81116	0.84328	1.70639				39.3639	0.08311	99.3209				39.1563	-0.00376	99.4272
		3209.46	0.74047	0.79669	0.80656	1.69118				39.4146	0.08283	99.3196				39.1954	-0.00381	99.4269
		3207.53	0.71007	0.78152	0.76792	1.67412				39.4544	0.08256	99.3187				39.2381	-0.00383	99.4254
		3205.6	0.68149	0.76575	0.72839	1.6562				39.4967	0.08223	99.3181				39.2755	-0.00365	99.4231
		3203.67	0.65609	0.74933	0.68923	1.6378				39.5387	0.08159	99.3162				39.3197	-0.00349	99.4211
		3201.74	0.63469	0.73223	0.65148	1.61875				39.5808	0.08118	99.3148				39.3585	-0.00347	99.4189
		3199.81	0.61785	0.71503	0.61535	1.59937				39.6249	0.08058	99.3134				39.4006	-0.00362	99.4194
		3197.89	0.60608	0.69827	0.58075	1.57956				39.665	0.08006	99.3114				39.4337	-0.00378	99.4189
		3195.96	0.59997	0.68138	0.54756	1.55875				39.7056	0.07977	99.3092				39.4802	-0.00365	99.4179
		3194.03	0.60011	0.66379	0.51546	1.5373				39.7498	0.07967	99.307				39.5206	-0.00366	99.4163
		3192.1	0.60671	0.646	0.48434	1.51586				39.7898	0.07922	99.3045				39.5532	-0.00357	99.4154
		3190.17	0.61944	0.62868	0.45467	1.49465				39.8391	0.07872	99.3037				39.5902	-0.00373	99.4153
		3188.24	0.63774	0.61239	0.42734	1.47393				39.8766	0.07826	99.3024				39.6265	-0.00379	99.4138
		3186.31	0.66064	0.59727	0.40386	1.45443				39.9182	0.07785	99.3011				39.6592	-0.00407	99.4147
		3184.38	0.68744	0.58283	0.38601	1.43672				39.9603	0.07759	99.2992				39.7053	-0.00427	99.4145
		3182.46	0.71735	0.5692	0.37468	1.42083				40.005	0.07722	99.298				39.7382	-0.00438	99.4159
		3180.53	0.7495	0.55693	0.36943	1.40708				40.0464	0.07674	99.2976				39.7813	-0.00419	99.4147
		3178.6	0.78293	0.54641	0.36903	1.39562				40.0874	0.07642	99.2979				39.8178	-0.00422	99.4125
		3176.67	0.81666	0.53818	0.37229	1.3858				40.1249	0.07601	99.2975				39.8617	-0.00429	99.4106
		3174.74	0.84955	0.53184	0.37808	1.3774				40.1666	0.07548	99.2952				39.8959	-0.00451	99.4081
		3172.81	0.88039	0.52595	0.38518	1.37103				40.211	0.07517	99.2928				39.936	-0.00494	99.4063
		3170.88	0.90826	0.51988	0.3922	1.36679				40.2531	0.07491	99.288				39.9736	-0.00498	99.4043
		3168.95	0.93256	0.514	0.39781	1.36417				40.2965	0.07451	99.2835				40.0153	-0.00485	99.405
		3167.03	0.9529	0.50868	0.40179	1.36324				40.342	0.07401	99.2794				40.0522	-0.0047	99.4033
		3165.1	0.9692	0.50385	0.40491	1.36436				40.3789	0.07353	99.2768				40.093	-0.00464	99.4024
		3163.17	0.98119	0.49902	0.40754	1.36716				40.4219	0.07294	99.2734				40.1278	-0.00443	99.4014
		3161.24	0.98793	0.49366	0.40955	1.37057				40.4685	0.07263	99.271				40.1664	-0.0046	99.4003
		3159.31	0.98833	0.4878	0.41054	1.37362				40.5086	0.07234	99.2677				40.2044	-0.00441	99.3979
		3157.38	0.98205	0.4823	0.40964	1.37576				40.5459	0.07185	99.2644				40.2452	-0.00462	99.3959
		3155.45	0.96951	0.47797	0.40631	1.3766				40.5933	0.07132	99.2628				40.2845	-0.00461	99.3946
		3153.52	0.95154	0.47423	0.40088	1.37596				40.6312	0.07094	99.2622				40.3207	-0.00446	99.3926
		3151.6	0.92884	0.46974	0.39388	1.3737				40.6731	0.07055	99.2626				40.3542	-0.00438	99.3926
		3149.67	0.90173	0.46376	0.38565	1.36946				40.7144	0.07012	99.2625				40.3954	-0.00461	99.3902
		3147.74	0.87054	0.4567	0.37645	1.36292				40.7547	0.06959	99.2629				40.434	-0.00477	99.3884
		3145.81	0.83574	0.44902	0.36606	1.35386				40.7924	0.06936	99.261				40.4712	-0.00493	99.3857
		3143.88	0.79784	0.44019	0.35348	1.34253				40.8344	0.06909	99.2598				40.5144	-0.00503	99.3837
		3141.95	0.75751	0.43059	0.33746	1.32998				40.8768	0.06856	99.2566				40.5517	-0.00518	99.3809
		3140.02	0.71551	0.42185	0.31742	1.31786				40.9173	0.06798	99.2538				40.5888	-0.00541	99.3807
		3138.09	0.67228	0.41419	0.29371	1.30744				40.9608	0.06745	99.2533				40.6336	-0.0053	99.3805
		3136.17	0.62812	0.40585	0.26746	1.2984				41.0012	0.06693	99.2522				40.6677	-0.00516	99.3799
		3134.24	0.58357	0.39558	0.24048	1.2897				41.0385	0.06635	99.2493				40.7046	-0.00522	99.379
		3132.31	0.53947	0.38432	0.21448	1.28093				41.0837	0.06576	99.2453				40.7442	-0.00529	99.3755
		3130.38	0.49674	0.3738	0.19026	1.27233				41.1243	0.06561	99.2423				40.7822	-0.00557	99.3739
		3128.45	0.45575	0.36451	0.16769	1.26432				41.1632	0.06573	99.2391				40.8201	-0.00579	99.3725
		3126.52	0.41631	0.35528	0.14689	1.25656				41.2018	0.06569	99.2355				40.8643	-0.00563	99.3724
		3124.59	0.37815	0.34487	0.1285	1.2484				41.2453	0.06543	99.2327				40.9047	-0.00577	99.3713
		3122.66	0.34226	0.3337	0.11241	1.23957				41.283	0.0653	99.231				40.9373	-0.0058	99.3717
		3120.74	0.30985	0.32317	0.09814	1.23019				41.3204	0.06534	99.2284				40.9761	-0.00575	99.3713
		3118.81	0.28083	0.31382	0.08605	1.22108				41.3629	0.06529	99.2236				41.0142	-0.00576	99.37
		3116.88	0.25427	0.30526	0.07678	1.21328				41.4059	0.06514	99.2183				41.0524	-0.00581	99.3691
		3114.95	0.23009	0.29755	0.07016	1.20709				41.4476	0.06474	99.2165				41.0902	-0.00556	99.3688
		3113.02	0.20855	0.28971	0.06475	1.20133				41.4906	0.06453	99.215				41.1301	-0.00559	99.3676
		3111.09	0.18893	0.28021	0.05923	1.1945				41.5271	0.06407	99.2142				41.1661	-0.00524	99.3671
		3109.16	0.17106	0.27074	0.05436	1.18707				41.5708	0.06354	99.212				41.2025	-0.00518	99.3667
		3107.23	0.15555	0.2639	0.05003	1.18013				41.608	0.06287	99.211				41.243	-0.00543	99.3653
		3105.31	0.14167	0.2582	0.045	1.17332				41.6526	0.06251	99.2085				41.2836	-0.00535	99.3643
		3103.38	0.12817	0.2503	0.03957	1.16566				41.6917	0.06209	99.2052				41.32	-0.00523	99.3625
		3101.45	0.11554	0.24036	0.03562	1.1567				41.7324	0.06169	99.2039				41.3592	-0.00512	99.3607
		3099.52	0.10502	0.23211	0.03353	1.14701				41.7728	0.0614	99.203				41.3945	-0.00517	99.3592
		3097.59	0.09651	0.22719	0.03335	1.13766				41.8104	0.06114	99.203				41.4352	-0.00527	99.3582
		3095.66	0.08945	0.22293	0.0344	1.12857				41.8481	0.06077	99.202				41.4677	-0.00532	99.3573
		3093.73	0.08357	0.21699	0.03489	1.11798				41.8862	0.06048	99.201				41.509	-0.00512	99.3579
		3091.8	0.07843	0.20999	0.03431	1.1054				41.926	0.06013	99.1988				41.5462	-0.00521	99.3569
		3089.88	0.07388	0.20324	0.0337	1.09289				41.9645	0.05966	99.1976				41.587	-0.00524	99.3551
		3087.95	0.07039	0.19681	0.03344	1.0808				42.0063	0.05919	99.1949				41.6258	-0.0053	99.3537
		3086.02	0.06833	0.19004	0.03253	1.06768				42.0473	0.0588	99.1925				41.6639	-0.00527	99.352
		3084.09	0.06783	0.18284	0.03002	1.0541				42.0901	0.05856	99.192				41.7042	-0.00508	99.3521
		3082.16	0.06848	0.17524	0.02723	1.04113				42.1294	0.05795	99.1896				41.7388	-0.00544	99.3514
		3080.23	0.06895	0.16804	0.0276	1.02875				42.1688	0.05745	99.1874				41.7778	-0.00552	99.3507
		3078.3	0.06846	0.16313	0.03176	1.0174				42.2095	0.05715	99.1853				41.8155	-0.00545	99.349
		3076.37	0.06747	0.16092	0.03647	1.00699				42.2484	0.05717	99.1812				41.8558	-0.00551	99.3461
		3074.45	0.0662	0.15994	0.04037	0.99524				42.2807	0.05699	99.1779				41.8918	-0.00564	99.3438
		3072.52	0.0647	0.15785	0.04271	0.97958				42.3234	0.05674	99.1749				41.9332	-0.00568	99.3423
		3070.59	0.06311	0.15252	0.04365	0.95926				42.364	0.05638	99.1719				41.967	-0.00541	99.3416
		3068.66	0.0616	0.1451	0.04265	0.9367				42.408	0.05631	99.1693				42.0076	-0.00521	99.342
		3066.73	0.06107	0.1399	0.04307	0.91665				42.4526	0.0561	99.1663				42.0457	-0.00523	99.3397
		3064.8	0.06135	0.13794	0.04399	0.90131				42.4875	0.05571	99.1628				42.0883	-0.00532	99.3372
		3062.87	0.06192	0.13572	0.04537	0.88902				42.5319	0.05529	99.1612				42.1243	-0.00507	99.3366
		3060.94	0.06153	0.1317	0.04784	0.87766				42.5732	0.05491	99.1602				42.1659	-0.00503	99.3354
		3059.01	0.05918	0.12676	0.04913	0.86629				42.6126	0.05458	99.1602				42.2026	-0.00512	99.3345
		3057.09	0.05622	0.12146	0.04783	0.85556				42.6489	0.05416	99.1604				42.2422	-0.0053	99.3341
		3055.16	0.05347	0.11622	0.04484	0.84636				42.6916	0.05369	99.158				42.2784	-0.00535	99.3333
		3053.23	0.05055	0.11125	0.04205	0.83919				42.7314	0.0534	99.157				42.3213	-0.00516	99.3312
		3051.3	0.04717	0.10706	0.04054	0.83625				42.7678	0.05329	99.1571				42.3565	-0.00533	99.3302
		3049.37	0.04305	0.10468	0.03943	0.83873				42.8103	0.05294	99.1575				42.4013	-0.00545	99.3272
		3047.44	0.03768	0.10347	0.0383	0.84296				42.8529	0.05261	99.1568				42.4317	-0.00539	99.3262
		3045.51	0.03203	0.10272	0.03829	0.84479				42.8906	0.05246	99.1548				42.4744	-0.00551	99.3246
		3043.58	0.02796	0.10371	0.04128	0.84398				42.9273	0.05232	99.152				42.5132	-0.00557	99.3222
		3041.66	0.02556	0.10691	0.04598	0.84196				42.9631	0.05209	99.1492				42.5513	-0.00556	99.3205
		3039.73	0.02306	0.11104	0.04955	0.83909				43.0017	0.05172	99.1456				42.5897	-0.00551	99.3183
		3037.8	0.01993	0.11449	0.04953	0.83403				43.0477	0.05141	99.1426				42.6248	-0.00537	99.3171
		3035.87	0.01779	0.1166	0.04745	0.82645				43.0875	0.0511	99.1405				42.6616	-0.00519	99.3156
		3033.94	0.01778	0.11823	0.04567	0.81826				43.1272	0.05078	99.1369				42.6982	-0.00528	99.3137
		3032.01	0.01936	0.12027	0.04425	0.80981				43.1667	0.0504	99.1324				42.7363	-0.00526	99.3119
		3030.08	0.02189	0.1225	0.04276	0.80019				43.2066	0.05026	99.1291				42.7781	-0.00513	99.312
		3028.15	0.02473	0.12379	0.04287	0.79017				43.2449	0.05012	99.1272				42.8203	-0.0051	99.3118
		3026.23	0.02648	0.12374	0.04815	0.78141				43.2863	0.04975	99.1259				42.8602	-0.00497	99.3114
		3024.3	0.02618	0.12363	0.05726	0.77509				43.3304	0.04977	99.1238				42.8924	-0.00484	99.3114
		3022.37	0.02489	0.12429	0.06699	0.77101				43.3624	0.04947	99.1226				42.924	-0.00476	99.3095
		3020.44	0.02455	0.12508	0.07188	0.76842				43.4092	0.04916	99.1217				42.9604	-0.0047	99.3094
		3018.51	0.0252	0.12556	0.07304	0.76744				43.4436	0.04907	99.1194				43.0033	-0.00469	99.3087
		3016.58	0.02675	0.1262	0.0751	0.76855				43.4876	0.04908	99.1177				43.0496	-0.00484	99.3073
		3014.65	0.03005	0.12736	0.07745	0.7722				43.525	0.04896	99.117				43.0845	-0.00499	99.3076
		3012.72	0.03493	0.12972	0.07789	0.77937				43.565	0.04885	99.1161				43.1244	-0.00468	99.3064
		3010.8	0.03952	0.13429	0.07776	0.79058				43.6003	0.04856	99.1158				43.1649	-0.00448	99.3047
		3008.87	0.04278	0.14011	0.08071	0.80462				43.6447	0.04826	99.1152				43.2031	-0.00448	99.3038
		3006.94	0.04321	0.14489	0.08221	0.81989				43.6812	0.04817	99.114				43.2417	-0.00451	99.3031
		3005.01	0.04258	0.14877	0.08322	0.83579				43.717	0.04763	99.1136				43.2788	-0.00451	99.3016
		3003.08	0.04125	0.15323	0.08777	0.85189				43.7588	0.04735	99.112				43.3145	-0.0044	99.3024
		3001.15	0.03936	0.15757	0.09568	0.86683				43.7989	0.04716	99.1082				43.3569	-0.00456	99.3023
		2999.22	0.03939	0.16074	0.10201	0.87924				43.8338	0.04668	99.1064				43.3927	-0.00456	99.3007
		2997.29	0.04125	0.1624	0.10724	0.88941				43.8764	0.04624	99.1047				43.435	-0.00447	99.2987
		2995.37	0.04255	0.1622	0.11029	0.89833				43.9108	0.04578	99.1019				43.4675	-0.00423	99.2978
		2993.44	0.04192	0.16149	0.11232	0.9076				43.954	0.04548	99.0995				43.5127	-0.00449	99.2975
		2991.51	0.0397	0.16203	0.11478	0.91852				43.9898	0.04521	99.0969				43.5496	-0.00466	99.2965
		2989.58	0.03786	0.16378	0.11833	0.92966				44.026	0.04484	99.0934				43.5913	-0.0048	99.2961
		2987.65	0.03866	0.16673	0.12108	0.94001				44.07	0.04441	99.0901				43.6331	-0.00486	99.293
		2985.72	0.04211	0.17121	0.12474	0.95158				44.1148	0.04419	99.0867				43.6642	-0.00504	99.2921
		2983.79	0.04621	0.17654	0.12781	0.96558				44.152	0.04404	99.0832				43.7065	-0.00517	99.2895
		2981.86	0.04976	0.18226	0.12721	0.98074				44.1878	0.04381	99.082				43.7446	-0.00504	99.2875
		2979.94	0.05365	0.18801	0.12443	0.99569				44.2278	0.04373	99.0789				43.7828	-0.00508	99.2864
		2978.01	0.05929	0.19314	0.11846	1.01054				44.2687	0.04358	99.0774				43.8183	-0.00515	99.2877
		2976.08	0.0671	0.19881	0.11341	1.02705				44.306	0.04344	99.0761				43.8632	-0.00529	99.287
		2974.15	0.07555	0.20639	0.10755	1.04736				44.3435	0.04305	99.0739				43.9006	-0.00534	99.2866
		2972.22	0.08156	0.21555	0.09878	1.07136				44.3811	0.04275	99.0703				43.939	-0.00546	99.2862
		2970.29	0.08435	0.22602	0.09028	1.09684				44.4231	0.04251	99.0687				43.9799	-0.00534	99.2837
		2968.36	0.087	0.2378	0.08527	1.12206				44.464	0.04251	99.0659				44.0237	-0.00544	99.2843
		2966.43	0.09223	0.24984	0.08151	1.14609				44.4992	0.04239	99.0634				44.0572	-0.00548	99.2845
		2964.51	0.09907	0.26072	0.08043	1.16823				44.5403	0.04203	99.0616				44.0994	-0.00544	99.2847
		2962.58	0.10543	0.27047	0.08506	1.18824				44.576	0.04188	99.06				44.1375	-0.00545	99.285
		2960.65	0.10844	0.27989	0.0982	1.20661				44.6168	0.04178	99.0596				44.175	-0.0054	99.2848
		2958.72	0.10715	0.28894	0.11577	1.22392				44.6574	0.04166	99.0567				44.2141	-0.00535	99.2825
		2956.79	0.10368	0.29709	0.13013	1.23979				44.6936	0.0416	99.0543				44.2514	-0.00541	99.28
		2954.86	0.09941	0.30391	0.13784	1.25464				44.7305	0.04152	99.0525				44.2932	-0.00558	99.2772
		2952.93	0.09563	0.30922	0.14395	1.26956				44.7678	0.0412	99.0524				44.3344	-0.00563	99.2744
		2951	0.0938	0.3129	0.15388	1.28363				44.8109	0.041	99.0499				44.3724	-0.00593	99.274
		2949.08	0.09157	0.31486	0.1683	1.29515				44.853	0.04049	99.0488				44.4106	-0.00636	99.2722
		2947.15	0.08755	0.31604	0.18644	1.30337				44.8862	0.04025	99.0472				44.4515	-0.0066	99.2706
		2945.22	0.08322	0.31666	0.20488	1.30777				44.9296	0.04029	99.0457				44.4911	-0.00682	99.2699
		2943.29	0.08329	0.315	0.21748	1.30789				44.9671	0.04021	99.0422				44.5295	-0.00715	99.268
		2941.36	0.09053	0.31062	0.22075	1.30397				45.0055	0.03992	99.0392				44.5655	-0.00767	99.2658
		2939.43	0.09823	0.30575	0.21905	1.29725				45.0485	0.0395	99.0376				44.6087	-0.00793	99.2657
		2937.5	0.1028	0.30186	0.2124	1.289				45.0825	0.03905	99.0369				44.6477	-0.00819	99.266
		2935.57	0.10435	0.29813	0.2062	1.27949				45.1204	0.03874	99.0361				44.6828	-0.00843	99.2654
		2933.65	0.10353	0.29365	0.21375	1.26897				45.1635	0.03843	99.0348				44.7235	-0.00873	99.2639
		2931.72	0.10368	0.28906	0.2187	1.2589				45.1974	0.03822	99.0345				44.7629	-0.00866	99.2626
		2929.79	0.10664	0.2852	0.21647	1.25101				45.2406	0.03811	99.0319				44.8	-0.00822	99.2616
		2927.86	0.11201	0.28234	0.21481	1.24597				45.2822	0.03796	99.0298				44.8428	-0.00788	99.2596
		2925.93	0.11653	0.28073	0.20919	1.24336				45.3218	0.03757	99.0265				44.8765	-0.00799	99.2578
		2924	0.11842	0.28026	0.19593	1.24176				45.3588	0.0373	99.0255				44.9164	-0.00789	99.255
		2922.07	0.11733	0.27992	0.17344	1.23913				45.399	0.03697	99.0234				44.9558	-0.00759	99.254
		2920.14	0.1143	0.2785	0.14739	1.2343				45.4373	0.03678	99.0228				44.9978	-0.00771	99.2515
		2918.22	0.11213	0.27668	0.12604	1.22786				45.4776	0.0367	99.0216				45.0381	-0.00769	99.2495
		2916.29	0.11164	0.27578	0.10691	1.2214				45.5196	0.03663	99.0196				45.0775	-0.00752	99.248
		2914.36	0.11061	0.27571	0.0915	1.21641				45.5548	0.03671	99.0165				45.1136	-0.00738	99.247
		2912.43	0.10989	0.27646	0.08587	1.21381				45.5942	0.0365	99.013				45.1555	-0.00727	99.2459
		2910.5	0.11125	0.27829	0.0901	1.21354				45.6305	0.03629	99.0113				45.1974	-0.00753	99.2451
		2908.57	0.11219	0.28103	0.09864	1.21518				45.6712	0.03612	99.0078				45.2341	-0.00778	99.2441
		2906.64	0.10969	0.28428	0.10876	1.2188				45.7062	0.03587	99.0061				45.2795	-0.00781	99.243
		2904.71	0.10491	0.28787	0.12244	1.2247				45.7442	0.03555	99.0026				45.3177	-0.00794	99.2434
		2902.79	0.09937	0.29257	0.13508	1.23298				45.7873	0.03559	99.0002				45.3558	-0.00827	99.2429
		2900.86	0.09327	0.29923	0.13806	1.24365				45.8317	0.03543	98.9961				45.3969	-0.00821	99.2418
		2898.93	0.08813	0.30773	0.13105	1.25691				45.8707	0.03528	98.9914				45.4362	-0.00824	99.2416
		2897	0.08639	0.31741	0.12662	1.27282				45.904	0.03509	98.9876				45.4734	-0.00837	99.2406
		2895.07	0.08786	0.32783	0.13583	1.2912				45.9427	0.03474	98.9855				45.5159	-0.00832	99.2397
		2893.14	0.08883	0.33921	0.15526	1.31159				45.9808	0.03435	98.9842				45.5559	-0.00864	99.2389
		2891.21	0.08807	0.35168	0.17263	1.33324				46.0216	0.03403	98.9823				45.5907	-0.00881	99.2372
		2889.28	0.08858	0.36412	0.17987	1.35509				46.0572	0.03378	98.9826				45.6376	-0.00887	99.2355
		2887.36	0.09257	0.37542	0.18086	1.37624				46.0988	0.03401	98.9797				45.676	-0.009	99.2341
		2885.43	0.09951	0.3861	0.18388	1.39664				46.1372	0.03409	98.9775				45.7126	-0.00915	99.2323
		2883.5	0.10752	0.3971	0.19036	1.41644				46.1767	0.03359	98.9754				45.7515	-0.00901	99.2318
		2881.57	0.1129	0.40866	0.19943	1.43499				46.2177	0.03341	98.9731				45.7968	-0.00916	99.2309
		2879.64	0.11581	0.42026	0.21363	1.45166				46.2637	0.03298	98.9713				45.8318	-0.00913	99.2313
		2877.71	0.11607	0.43087	0.23495	1.46684				46.3003	0.03267	98.9688				45.8759	-0.00905	99.2315
		2875.78	0.1151	0.44089	0.25673	1.4813				46.3404	0.03259	98.9671				45.9124	-0.00918	99.2307
		2873.85	0.11494	0.45236	0.2604	1.49593				46.3767	0.03252	98.9659				45.955	-0.00911	99.2291
		2871.93	0.11537	0.46618	0.26131	1.5115				46.414	0.03235	98.964				45.9978	-0.0092	99.2279
		2870	0.1176	0.48112	0.26404	1.52771				46.4571	0.03218	98.9611				46.0302	-0.00915	99.2284
		2868.07	0.12138	0.49635	0.25787	1.54369				46.4964	0.03165	98.9585				46.0743	-0.00909	99.2276
		2866.14	0.1257	0.51211	0.24714	1.55928				46.533	0.03116	98.9561				46.1141	-0.00899	99.2267
		2864.21	0.13135	0.52804	0.24199	1.57441				46.5754	0.03105	98.9536				46.1509	-0.00898	99.2246
		2862.28	0.13964	0.54399	0.24464	1.58836				46.616	0.0308	98.9522				46.1915	-0.00886	99.2239
		2860.35	0.14906	0.56043	0.24248	1.60103				46.6508	0.03072	98.9504				46.2341	-0.00876	99.2211
		2858.42	0.15829	0.57651	0.23114	1.61295				46.6887	0.03056	98.9497				46.2749	-0.00891	99.2194
		2856.5	0.16663	0.59083	0.21722	1.62379				46.7214	0.0303	98.9471				46.3156	-0.0088	99.2194
		2854.57	0.17332	0.60408	0.209	1.63328				46.765	0.03032	98.943				46.361	-0.0086	99.2179
		2852.64	0.1791	0.61745	0.20981	1.64203				46.8056	0.03015	98.941				46.3932	-0.00841	99.2179
		2850.71	0.18611	0.63132	0.21717	1.65137				46.8427	0.03001	98.9389				46.4395	-0.00848	99.216
		2848.78	0.19519	0.64723	0.2244	1.66304				46.8847	0.02996	98.9365				46.4827	-0.00833	99.2155
		2846.85	0.20446	0.66536	0.22729	1.67728				46.9237	0.02984	98.9337				46.5242	-0.00821	99.2144
		2844.92	0.21102	0.6834	0.22236	1.69186				46.9619	0.02969	98.9312				46.5623	-0.00813	99.215
		2842.99	0.21424	0.70056	0.21262	1.70434				47.0043	0.02954	98.9278				46.6037	-0.00821	99.2126
		2841.06	0.21825	0.71674	0.21002	1.71434				47.0347	0.02938	98.925				46.6418	-0.00853	99.2105
		2839.14	0.22711	0.73126	0.22452	1.72326				47.0772	0.02934	98.9231				46.6808	-0.0084	99.2082
		2837.21	0.23745	0.7453	0.24941	1.73193				47.1188	0.02921	98.9216				46.7231	-0.00856	99.2059
		2835.28	0.2457	0.75995	0.27112	1.73962				47.1621	0.02898	98.9202				46.7607	-0.00881	99.2052
		2833.35	0.25363	0.77426	0.28335	1.74585				47.1996	0.02893	98.9189				46.8012	-0.00877	99.2036
		2831.42	0.26205	0.78803	0.29017	1.75098				47.2332	0.02883	98.9176				46.8414	-0.00898	99.2014
		2829.49	0.2685	0.80142	0.30301	1.75502				47.2707	0.02866	98.9171				46.884	-0.00933	99.1997
		2827.56	0.27195	0.81413	0.32474	1.75817				47.3108	0.02861	98.9159				46.9202	-0.00956	99.1972
		2825.63	0.27294	0.82671	0.34611	1.761				47.3506	0.02876	98.9147				46.9652	-0.00979	99.1951
		2823.71	0.26969	0.83932	0.36211	1.764				47.3934	0.02865	98.914				47.0063	-0.00997	99.1953
		2821.78	0.26151	0.85118	0.37415	1.76774				47.4346	0.02839	98.9125				47.0461	-0.01009	99.1966
		2819.85	0.25323	0.86225	0.38322	1.77257				47.4745	0.02804	98.9112				47.0887	-0.01049	99.1981
		2817.92	0.24333	0.87299	0.3864	1.77826				47.513	0.02796	98.9089				47.1294	-0.01069	99.1978
		2815.99	0.23266	0.88355	0.38269	1.78409				47.5515	0.02806	98.9079				47.1757	-0.01095	99.1973
		2814.06	0.21934	0.89406	0.37726	1.78938				47.5926	0.02804	98.906				47.2115	-0.01116	99.1957
		2812.13	0.20549	0.90439	0.36897	1.79365				47.6387	0.02768	98.903				47.2539	-0.01111	99.1954
		2810.2	0.194	0.91426	0.35645	1.79656				47.6731	0.02751	98.9014				47.2958	-0.01101	99.1939
		2808.28	0.18195	0.92351	0.34654	1.79813				47.7118	0.02753	98.8998				47.3319	-0.01105	99.1927
		2806.35	0.16786	0.9316	0.33603	1.79849				47.7541	0.02742	98.8976				47.3724	-0.01115	99.1914
		2804.42	0.15275	0.93861	0.31486	1.7978				47.798	0.02734	98.8962				47.4174	-0.0112	99.1907
		2802.49	0.13664	0.9446	0.28439	1.7964				47.838	0.02748	98.8935				47.4597	-0.01112	99.1884
		2800.56	0.12164	0.94875	0.25442	1.79485				47.8743	0.02775	98.8896				47.4969	-0.01086	99.1862
		2798.63	0.10899	0.95158	0.23112	1.79394				47.9134	0.0277	98.8887				47.5443	-0.01097	99.1848
		2796.7	0.09819	0.9546	0.21576	1.79411				47.9508	0.02756	98.8854				47.5824	-0.01094	99.1832
		2794.77	0.09159	0.95773	0.20516	1.79514				47.9945	0.02749	98.8808				47.6267	-0.01114	99.1824
		2792.85	0.09037	0.96016	0.19367	1.79669				48.0309	0.02784	98.8792				47.6652	-0.01126	99.1809
		2790.92	0.09094	0.9619	0.17864	1.7982				48.0682	0.02776	98.8773				47.7074	-0.01153	99.1807
		2788.99	0.09151	0.96346	0.16156	1.79898				48.105	0.0274	98.8751				47.7494	-0.01162	99.1793
		2787.06	0.09495	0.96546	0.14684	1.79922				48.1467	0.02722	98.8735				47.7879	-0.01182	99.1783
		2785.13	0.10286	0.96791	0.13864	1.79959				48.1893	0.02736	98.8697				47.8279	-0.01187	99.1769
		2783.2	0.11253	0.9703	0.13355	1.80042				48.2282	0.02724	98.8681				47.869	-0.01196	99.1763
		2781.27	0.12159	0.97257	0.12573	1.80176				48.2649	0.02699	98.8657				47.9116	-0.01224	99.1744
		2779.34	0.12969	0.97467	0.11852	1.80345				48.3061	0.0267	98.863				47.9495	-0.01218	99.1734
		2777.42	0.1373	0.97632	0.11475	1.80515				48.3451	0.02633	98.8619				47.9884	-0.01218	99.1725
		2775.49	0.14494	0.97774	0.10948	1.80644				48.3856	0.02606	98.8622				48.0325	-0.01203	99.171
		2773.56	0.15326	0.9796	0.10414	1.80694				48.4288	0.02578	98.8602				48.0724	-0.01201	99.1694
		2771.63	0.16182	0.98194	0.10617	1.80688				48.4665	0.02589	98.8563				48.1207	-0.01201	99.1664
		2769.7	0.16966	0.98408	0.11417	1.80702				48.5068	0.02621	98.8537				48.1572	-0.01212	99.1631
		2767.77	0.17752	0.98602	0.12023	1.80751				48.5464	0.02621	98.8512				48.1953	-0.01192	99.1597
		2765.84	0.18612	0.98802	0.12374	1.80755				48.5878	0.02608	98.8508				48.2381	-0.01191	99.1567
		2763.91	0.19472	0.99025	0.12772	1.80737				48.6278	0.02633	98.8482				48.2787	-0.01207	99.1527
		2761.99	0.20222	0.9929	0.13415	1.80711				48.6653	0.02656	98.8455				48.3204	-0.01204	99.1525
		2760.06	0.20534	0.99591	0.14205	1.80688				48.7085	0.02693	98.8424				48.3633	-0.01199	99.1507
		2758.13	0.20741	0.9989	0.15043	1.80668				48.7448	0.02712	98.8399				48.4043	-0.01188	99.1499
		2756.2	0.20885	1.00144	0.15956	1.80629				48.7829	0.02734	98.8376				48.4487	-0.01181	99.1488
		2754.27	0.21369	1.00313	0.16554	1.80534				48.8234	0.02728	98.836				48.4911	-0.01198	99.1475
		2752.34	0.22283	1.00374	0.16913	1.80425				48.8631	0.02729	98.8348				48.5297	-0.01188	99.1459
		2750.41	0.23331	1.00332	0.17463	1.8037				48.9037	0.02711	98.833				48.5697	-0.01184	99.1478
		2748.48	0.2449	1.00253	0.18006	1.80372				48.9442	0.02699	98.8302				48.6138	-0.01195	99.1482
		2746.56	0.25727	1.0016	0.18485	1.80395				48.985	0.02687	98.826				48.6527	-0.01188	99.1481
		2744.63	0.2675	1.00105	0.18913	1.80417				49.0335	0.02658	98.8245				48.6992	-0.01178	99.148
		2742.7	0.27492	1.00077	0.1915	1.80436				49.074	0.02627	98.8232				48.7413	-0.01178	99.1449
		2740.77	0.2809	1.0005	0.19298	1.8044				49.1104	0.02595	98.8224				48.783	-0.01183	99.1439
		2738.84	0.28673	1.00032	0.19618	1.80419				49.1487	0.02597	98.8212				48.8236	-0.01201	99.1421
		2736.91	0.29363	1.0003	0.20179	1.80387				49.1887	0.02599	98.8184				48.8664	-0.01218	99.1396
		2734.98	0.30191	1	0.21029	1.80356				49.231	0.02613	98.8159				48.9028	-0.01208	99.1391
		2733.05	0.31227	0.9997	0.219	1.80328				49.2748	0.0261	98.814				48.9494	-0.01214	99.1392
		2731.13	0.32557	0.9993	0.22318	1.80303				49.311	0.02614	98.8117				48.9884	-0.01221	99.1388
		2729.2	0.33787	0.99896	0.22384	1.80281				49.352	0.02604	98.8092				49.0331	-0.01235	99.1389
		2727.27	0.34288	0.99863	0.22439	1.80265				49.3914	0.02611	98.8071				49.0744	-0.01256	99.1376
		2725.34	0.34043	0.99827	0.22545	1.80246				49.4316	0.02615	98.8022				49.1167	-0.01256	99.137
		2723.41	0.33477	0.99798	0.22867	1.80222				49.4724	0.02609	98.799				49.1554	-0.01271	99.1364
		2721.48	0.32624	0.9978	0.23836	1.80195				49.5104	0.02609	98.7966				49.198	-0.01286	99.1351
		2719.55	0.31359	0.99759	0.24542	1.8017				49.5582	0.02605	98.7933				49.2435	-0.01284	99.1338
		2717.62	0.29973	0.99729	0.24243	1.80154				49.5953	0.02589	98.7912				49.2839	-0.0127	99.1344
		2715.7	0.28781	0.99691	0.23519	1.80126				49.6359	0.02556	98.7898				49.3202	-0.01266	99.135
		2713.77	0.27623	0.99648	0.23025	1.8012				49.6783	0.02526	98.788				49.3631	-0.01279	99.1357
		2711.84	0.26298	0.99623	0.22567	1.80105				49.7148	0.02506	98.7863				49.4035	-0.01284	99.1349
		2709.91	0.25054	0.9957	0.21723	1.80086				49.7585	0.02512	98.7843				49.4435	-0.01265	99.133
		2707.98	0.2421	0.99531	0.20652	1.80061				49.794	0.02497	98.7824				49.4922	-0.01259	99.1328
		2706.05	0.23743	0.99496	0.1969	1.80043				49.8367	0.02487	98.7815				49.5295	-0.01276	99.1325
		2704.12	0.23543	0.99464	0.1915	1.80019				49.8749	0.02473	98.781				49.5756	-0.01299	99.1314
		2702.19	0.23568	0.99436	0.19049	1.8				49.9179	0.02475	98.7777				49.6149	-0.0132	99.1311
		2700.27	0.23814	0.99408	0.18888	1.79982				49.9585	0.02469	98.776				49.6567	-0.01339	99.1306
		2698.34	0.24296	0.99385	0.18332	1.79925				49.9992	0.02476	98.7737				49.6984	-0.01364	99.1299
		2696.41	0.24955	0.99358	0.17842	1.79835				50.0374	0.02516	98.7713				49.7408	-0.01398	99.1278
		2694.48	0.25771	0.9933	0.17936	1.79694				50.0796	0.02521	98.7672				49.785	-0.01407	99.1242
		2692.55	0.26757	0.99287	0.18332	1.79483				50.1207	0.02519	98.7645				49.8224	-0.01397	99.122
		2690.62	0.27782	0.99237	0.1853	1.792				50.1632	0.02503	98.7629				49.8668	-0.01411	99.1204
		2688.69	0.2865	0.99194	0.18496	1.78839				50.1994	0.02511	98.7606				49.9102	-0.01427	99.1192
		2686.76	0.29246	0.99181	0.1811	1.78428				50.2481	0.02512	98.7591				49.9497	-0.01431	99.1181
		2684.84	0.29559	0.99166	0.17232	1.78006				50.2867	0.02503	98.7563				49.9906	-0.01418	99.1182
		2682.91	0.29704	0.99125	0.1608	1.77558				50.3275	0.02484	98.754				50.0362	-0.01424	99.1167
		2680.98	0.29945	0.99091	0.15018	1.77086				50.369	0.02463	98.752				50.0806	-0.01435	99.1147
		2679.05	0.30598	0.99089	0.14427	1.76623				50.4091	0.02431	98.7502				50.1197	-0.01463	99.1142
		2677.12	0.3181	0.99113	0.14398	1.7616				50.4502	0.02385	98.7473				50.1614	-0.01472	99.1131
		2675.19	0.33439	0.991	0.14554	1.75726				50.4885	0.02388	98.7465				50.2034	-0.01492	99.114
		2673.26	0.35071	0.99058	0.14675	1.75435				50.5301	0.02402	98.743				50.2442	-0.01538	99.1133
		2671.33	0.36284	0.9898	0.14909	1.75368				50.5665	0.02405	98.7413				50.2867	-0.01557	99.1119
		2669.41	0.37068	0.98882	0.15589	1.75503				50.6168	0.0239	98.739				50.3303	-0.01545	99.1125
		2667.48	0.37682	0.98752	0.16758	1.7572				50.6541	0.0238	98.738				50.3687	-0.01537	99.1116
		2665.55	0.38199	0.98639	0.17896	1.75898				50.6998	0.02406	98.736				50.4134	-0.0153	99.11
		2663.62	0.38731	0.98594	0.1892	1.76048				50.739	0.02412	98.7335				50.4536	-0.01529	99.1093
		2661.69	0.39729	0.98608	0.20165	1.76302				50.7807	0.0244	98.7302				50.494	-0.01534	99.1091
		2659.76	0.41596	0.98655	0.22093	1.76724				50.8213	0.02464	98.7278				50.5375	-0.01517	99.1058
		2657.83	0.4451	0.98731	0.2462	1.77234				50.8651	0.02479	98.7261				50.5766	-0.01521	99.1045
		2655.9	0.48471	0.98797	0.27582	1.77714				50.9037	0.0246	98.7242				50.6218	-0.0151	99.1026
		2653.98	0.53352	0.98787	0.31003	1.78099				50.9391	0.02429	98.7244				50.6678	-0.01504	99.1022
		2652.05	0.58737	0.98756	0.34887	1.78362				50.9809	0.02414	98.7222				50.7085	-0.01505	99.1009
		2650.12	0.63967	0.98728	0.39067	1.78471				51.0219	0.02419	98.7209				50.7502	-0.01529	99.0986
		2648.19	0.68406	0.98696	0.43439	1.78367				51.0629	0.02434	98.7174				50.7886	-0.01553	99.0979
		2646.26	0.71714	0.9865	0.48009	1.78004				51.1017	0.02422	98.7152				50.8302	-0.01565	99.0974
		2644.33	0.73938	0.98607	0.5267	1.77464				51.1441	0.02423	98.7133				50.8739	-0.01568	99.0971
		2642.4	0.75225	0.98571	0.57203	1.76987				51.1866	0.02417	98.711				50.9132	-0.01577	99.0964
		2640.47	0.7555	0.98527	0.61601	1.76808				51.2261	0.02414	98.7097				50.9521	-0.01588	99.0965
		2638.55	0.74929	0.985	0.66005	1.76963				51.2695	0.02435	98.7066				50.9995	-0.016	99.0949
		2636.62	0.73578	0.98436	0.70326	1.77327				51.3105	0.02437	98.7048				51.0397	-0.01626	99.0945
		2634.69	0.71729	0.98352	0.74424	1.77774				51.3497	0.02462	98.7022				51.0871	-0.01616	99.0934
		2632.76	0.69448	0.98274	0.7833	1.78235				51.3905	0.02488	98.6983				51.1277	-0.01627	99.094
		2630.83	0.66641	0.98225	0.81988	1.78688				51.4359	0.02484	98.6942				51.1724	-0.01638	99.0929
		2628.9	0.63204	0.98247	0.85111	1.79138				51.4761	0.02478	98.6912				51.2127	-0.01647	99.0921
		2626.97	0.59282	0.98397	0.8767	1.79574				51.5172	0.02481	98.6876				51.2529	-0.01694	99.0896
		2625.04	0.55288	0.98679	0.89889	1.79977				51.5559	0.02479	98.6859				51.2948	-0.0172	99.0879
		2623.11	0.51628	0.99036	0.91817	1.80334				51.6007	0.02465	98.6846				51.3359	-0.01734	99.0858
		2621.19	0.48478	0.99405	0.93365	1.80602				51.6397	0.02447	98.6827				51.3812	-0.01775	99.0848
		2619.26	0.45729	0.99736	0.94444	1.80744				51.6799	0.02413	98.6805				51.4191	-0.01774	99.0832
		2617.33	0.43173	0.99993	0.94959	1.80774				51.7197	0.02426	98.677				51.4674	-0.01771	99.082
		2615.4	0.40675	1.00146	0.94842	1.80749				51.7681	0.02419	98.6744				51.5106	-0.01792	99.0797
		2613.47	0.38183	1.00176	0.94127	1.80703				51.8049	0.02397	98.6729				51.5525	-0.01795	99.0789
		2611.54	0.35793	1.00142	0.92882	1.80612				51.8492	0.02382	98.6728				51.5935	-0.01796	99.0787
		2609.61	0.33713	1.00124	0.90984	1.80536				51.8878	0.02352	98.6725				51.6366	-0.01794	99.0756
		2607.68	0.32195	1.00091	0.88241	1.80501				51.9275	0.02336	98.6731				51.6763	-0.01765	99.0746
		2605.76	0.31506	1.00078	0.84861	1.80514				51.9708	0.02334	98.6716				51.7147	-0.01763	99.0738
		2603.83	0.31814	1.00067	0.81146	1.8057				52.0093	0.02319	98.6686				51.756	-0.01766	99.0731
		2601.9	0.33103	1.00057	0.76977	1.80616				52.0527	0.02312	98.6651				51.8022	-0.01744	99.0728
		2599.97	0.3524	1.00035	0.72177	1.80598				52.0927	0.02295	98.6634				51.8419	-0.01763	99.0722
		2598.04	0.37778	1.00026	0.66907	1.8057				52.1345	0.02285	98.6641				51.8836	-0.01772	99.0725
		2596.11	0.40096	1.0002	0.61447	1.80526				52.1797	0.02278	98.663				51.928	-0.01769	99.0719
		2594.18	0.41697	1	0.55747	1.80518				52.2201	0.02288	98.6615				51.967	-0.01783	99.0705
		2592.25	0.42396	0.99996	0.49706	1.80498				52.2625	0.02298	98.6597				52.0097	-0.01794	99.067
		2590.33	0.42167	0.99958	0.4351	1.80476				52.3006	0.02294	98.656				52.0502	-0.01805	99.0669
		2588.4	0.41036	0.99897	0.3738	1.80452				52.342	0.02307	98.652				52.0949	-0.01834	99.0676
		2586.47	0.39151	0.99838	0.31489	1.80394				52.3819	0.02309	98.6495				52.1429	-0.01827	99.0668
		2584.54	0.36722	0.99793	0.2611	1.80274				52.4218	0.0232	98.6493				52.1833	-0.01838	99.0659
		2582.61	0.33927	0.99754	0.21466	1.801				52.4646	0.02327	98.6476				52.2235	-0.01849	99.0638
		2580.68	0.31055	0.99714	0.17542	1.79922				52.5069	0.02332	98.6458				52.2668	-0.0186	99.0633
		2578.75	0.28438	0.99693	0.14258	1.79745				52.5522	0.02318	98.6427				52.3043	-0.01851	99.0601
		2576.82	0.2618	0.99681	0.11546	1.79525				52.592	0.0231	98.6412				52.3478	-0.01851	99.059
		2574.9	0.24195	0.99636	0.09281	1.79241				52.6339	0.02298	98.6377				52.3927	-0.01861	99.0574
		2572.97	0.22496	0.99546	0.07425	1.78878				52.6735	0.02263	98.6345				52.4308	-0.01874	99.0572
		2571.04	0.21224	0.99408	0.06037	1.78403				52.7118	0.02256	98.6334				52.4742	-0.01888	99.0565
		2569.11	0.2053	0.99202	0.05216	1.77808				52.7565	0.02248	98.6314				52.5175	-0.01883	99.0543
		2567.18	0.2052	0.98918	0.05073	1.77088				52.7996	0.02237	98.6297				52.5628	-0.01885	99.053
		2565.25	0.21227	0.9859	0.05648	1.76234				52.8437	0.02213	98.6273				52.6056	-0.01864	99.0518
		2563.32	0.22579	0.98242	0.06867	1.753				52.8813	0.02191	98.6256				52.6457	-0.01865	99.0505
		2561.39	0.24479	0.97858	0.08579	1.74386				52.9255	0.02171	98.6221				52.6912	-0.01845	99.0486
		2559.47	0.2687	0.97443	0.10616	1.73566				52.9655	0.02155	98.6176				52.7299	-0.01873	99.0487
		2557.54	0.29645	0.9701	0.12867	1.72863				53.0076	0.02132	98.6137				52.7749	-0.01893	99.0483
		2555.61	0.32709	0.96562	0.15374	1.72287				53.0535	0.02104	98.612				52.8186	-0.01882	99.0477
		2553.68	0.36088	0.9613	0.18258	1.71846				53.0929	0.02112	98.6086				52.8637	-0.01877	99.0465
		2551.75	0.39827	0.95731	0.21562	1.71525				53.1395	0.02112	98.6061				52.9039	-0.01863	99.0462
		2549.82	0.43954	0.9534	0.25305	1.71293				53.1715	0.02115	98.6043				52.9448	-0.01877	99.0445
		2547.89	0.48508	0.94959	0.29514	1.71121				53.2145	0.02101	98.601				52.9868	-0.01893	99.0425
		2545.96	0.53507	0.94634	0.34065	1.71026				53.261	0.02109	98.5974				53.0285	-0.01925	99.0405
		2544.04	0.58903	0.94399	0.3882	1.71086				53.3021	0.02103	98.5948				53.0729	-0.01946	99.0403
		2542.11	0.64652	0.94262	0.43811	1.71369				53.3494	0.02127	98.5924				53.1119	-0.0196	99.04
		2540.18	0.70641	0.94208	0.49042	1.71868				53.3851	0.02134	98.5914				53.1556	-0.01954	99.0384
		2538.25	0.7656	0.94219	0.54493	1.72513				53.4278	0.02132	98.5882				53.1996	-0.01961	99.0382
		2536.32	0.81924	0.943	0.60088	1.73206				53.4699	0.02134	98.5865				53.2404	-0.01983	99.0377
		2534.39	0.86292	0.94426	0.65717	1.73881				53.5091	0.02126	98.5848				53.2824	-0.01967	99.0388
		2532.46	0.89466	0.94565	0.71305	1.74529				53.5531	0.02126	98.5825				53.3233	-0.01985	99.038
		2530.53	0.91524	0.94732	0.76837	1.75151				53.5957	0.02096	98.5802				53.3637	-0.01979	99.0381
		2528.61	0.92685	0.94939	0.82264	1.7573				53.6414	0.02075	98.5772				53.4063	-0.0197	99.0384
		2526.68	0.93228	0.95187	0.87339	1.76263				53.6837	0.02056	98.5746				53.4485	-0.01978	99.0386
		2524.75	0.93456	0.95499	0.91653	1.76772				53.7262	0.02056	98.5717				53.4876	-0.01979	99.038
		2522.82	0.93625	0.95879	0.94908	1.77277				53.7691	0.02023	98.5696				53.5305	-0.0198	99.0362
		2520.89	0.93814	0.96305	0.96979	1.77772				53.8035	0.02014	98.5662				53.5746	-0.01976	99.0344
		2518.96	0.93848	0.96772	0.97764	1.78245				53.8458	0.02019	98.5655				53.6211	-0.01959	99.0306
		2517.03	0.93403	0.97276	0.97208	1.78697				53.8857	0.02025	98.5636				53.661	-0.0196	99.03
		2515.1	0.92233	0.97792	0.9537	1.7911				53.9298	0.02016	98.5615				53.7062	-0.01987	99.0276
		2513.18	0.90213	0.98296	0.92372	1.7945				53.9709	0.02021	98.5596				53.7435	-0.01987	99.0267
		2511.25	0.87307	0.98752	0.88366	1.79704				54.0157	0.02023	98.5566				53.7883	-0.02003	99.0252
		2509.32	0.83598	0.99118	0.83519	1.79874				54.0585	0.02044	98.5554				53.826	-0.02036	99.0231
		2507.39	0.79287	0.99379	0.78066	1.7998				54.0983	0.02038	98.5542				53.8704	-0.02019	99.0215
		2505.46	0.74621	0.99534	0.72313	1.80057				54.1408	0.02029	98.5527				53.9114	-0.02035	99.0192
		2503.53	0.69834	0.99589	0.66519	1.80101				54.1751	0.02036	98.5522				53.9563	-0.02055	99.0193
		2501.6	0.65129	0.99575	0.60804	1.80081				54.222	0.02051	98.5495				53.9978	-0.02081	99.0176
		2499.67	0.60661	0.99549	0.55167	1.80074				54.2673	0.02047	98.5459				54.04	-0.02115	99.0188
		2497.75	0.5653	0.99535	0.4959	1.80053				54.3091	0.0204	98.5431				54.0851	-0.02157	99.0167
		2495.82	0.52744	0.99524	0.44022	1.80048				54.3473	0.02053	98.5412				54.1282	-0.02175	99.015
		2493.89	0.49201	0.99512	0.38419	1.8004				54.3864	0.02053	98.5395				54.1676	-0.02183	99.013
		2491.96	0.4581	0.99501	0.32884	1.8003				54.4319	0.02045	98.5382				54.2074	-0.02179	99.0122
		2490.03	0.42551	0.99487	0.2762	1.80022				54.4762	0.02042	98.5361				54.2489	-0.02171	99.0081
		2488.1	0.39435	0.99433	0.22803	1.80015				54.5207	0.02039	98.532				54.2972	-0.02197	99.0017
		2486.17	0.36547	0.99313	0.18577	1.8				54.5573	0.02013	98.5296				54.338	-0.02173	98.9982
		2484.24	0.34056	0.99158	0.15114	1.79989				54.6005	0.02016	98.5244				54.3813	-0.02176	98.9957
		2482.32	0.32015	0.98987	0.12597	1.79938				54.6466	0.02017	98.5238				54.4162	-0.0218	98.996
		2480.39	0.30298	0.98812	0.11161	1.79854				54.6869	0.02001	98.5218				54.4601	-0.02156	98.9923
		2478.46	0.28786	0.98648	0.1079	1.79737				54.7263	0.0198	98.5196				54.4971	-0.02139	98.9907
		2476.53	0.276	0.98498	0.11399	1.79571				54.7704	0.0196	98.518				54.5425	-0.02142	98.99
		2474.6	0.2706	0.98346	0.12928	1.7937				54.8103	0.0193	98.5159				54.5882	-0.02159	98.9882
		2472.67	0.27469	0.98169	0.15275	1.79145				54.8576	0.0191	98.5145				54.6274	-0.02182	98.9863
		2470.74	0.2897	0.97959	0.18193	1.78883				54.9025	0.01873	98.5121				54.6721	-0.02189	98.9891
		2468.81	0.31565	0.9771	0.21365	1.7859				54.9425	0.01842	98.5117				54.7112	-0.02194	98.994
		2466.89	0.35123	0.97431	0.24614	1.78282				54.9793	0.0184	98.5097				54.7585	-0.02205	98.9966
		2464.96	0.39349	0.97131	0.27967	1.77948				55.0221	0.018	98.5087				54.7984	-0.02205	98.9972
		2463.03	0.43861	0.9681	0.31471	1.77581				55.0622	0.01732	98.5054				54.8381	-0.02196	98.9965
		2461.1	0.48307	0.96477	0.35096	1.77168				55.1038	0.01709	98.5032				54.8786	-0.02206	98.9974
		2459.17	0.52448	0.96136	0.388	1.76676				55.1475	0.01709	98.5017				54.9255	-0.02202	98.9963
		2457.24	0.56234	0.95797	0.42574	1.76085				55.1921	0.01708	98.4992				54.9646	-0.02217	98.9953
		2455.31	0.59773	0.95485	0.46465	1.75407				55.2346	0.01681	98.4968				55.0093	-0.02207	98.9945
		2453.38	0.6322	0.95205	0.50573	1.74652				55.2725	0.01666	98.4934				55.0501	-0.02194	98.9946
		2451.46	0.66764	0.94933	0.54985	1.73849				55.3152	0.01667	98.4912				55.0896	-0.02199	98.9918
		2449.53	0.70551	0.94661	0.59752	1.73051				55.3582	0.01674	98.4879				55.1328	-0.02186	98.9898
		2447.6	0.74646	0.94393	0.64823	1.72273				55.4	0.01668	98.4844				55.1787	-0.02163	98.9884
		2445.67	0.78983	0.9413	0.69956	1.71527				55.4371	0.01665	98.4814				55.2211	-0.02161	98.9873
		2443.74	0.83384	0.93866	0.74815	1.70908				55.4834	0.01667	98.4792				55.2591	-0.02143	98.9863
		2441.81	0.87579	0.93598	0.79176	1.70535				55.5197	0.01648	98.4781				55.3025	-0.02153	98.9849
		2439.88	0.91257	0.93341	0.82971	1.70459				55.5657	0.01606	98.4765				55.3446	-0.02134	98.9849
		2437.95	0.94169	0.93151	0.86209	1.70626				55.6079	0.01552	98.4745				55.3827	-0.02123	98.9829
		2436.03	0.96212	0.931	0.88955	1.70882				55.6521	0.01547	98.4723				55.4269	-0.02117	98.9814
		2434.1	0.97456	0.93227	0.91279	1.71089				55.6926	0.01533	98.4697				55.4706	-0.02127	98.9794
		2432.17	0.98089	0.9353	0.93223	1.71286				55.738	0.01504	98.4671				55.5149	-0.02135	98.9782
		2430.24	0.98328	0.93967	0.94839	1.71616				55.7791	0.01509	98.4648				55.5562	-0.02123	98.9769
		2428.31	0.98344	0.94483	0.96129	1.72195				55.8206	0.015	98.4634				55.5952	-0.02155	98.9744
		2426.38	0.98295	0.9503	0.97191	1.73036				55.8643	0.01477	98.4599				55.6365	-0.02155	98.972
		2424.45	0.98228	0.95563	0.9808	1.74012				55.9053	0.01491	98.4594				55.6804	-0.02175	98.9704
		2422.52	0.98154	0.96036	0.98795	1.74948				55.9491	0.01481	98.4568				55.7223	-0.02174	98.9705
		2420.6	0.98086	0.96424	0.9932	1.75777				55.9907	0.01481	98.4542				55.7629	-0.02184	98.9696
		2418.67	0.97989	0.96745	0.99673	1.76519				56.0287	0.01493	98.4508				55.8034	-0.0218	98.9698
		2416.74	0.97805	0.97058	0.99911	1.77174				56.0734	0.01495	98.4487				55.8451	-0.02197	98.97
		2414.81	0.9752	0.97446	1.00098	1.77738				56.1167	0.01495	98.4481				55.8847	-0.02181	98.9696
		2412.88	0.97176	0.97933	1.00298	1.78235				56.1587	0.01506	98.4457				55.9296	-0.02166	98.9699
		2410.95	0.96817	0.98446	1.00571	1.78683				56.1982	0.01471	98.4428				55.9713	-0.02182	98.9694
		2409.02	0.96489	0.98906	1.0096	1.79079				56.2446	0.01463	98.4383				56.0151	-0.02169	98.9691
		2407.09	0.96241	0.99292	1.01466	1.79403				56.2822	0.01494	98.4375				56.0609	-0.02179	98.9686
		2405.16	0.96113	0.99595	1.02037	1.79658				56.3263	0.01471	98.4338				56.0986	-0.02191	98.9685
		2403.24	0.9614	0.99798	1.02585	1.79858				56.3705	0.01458	98.4312				56.1439	-0.02192	98.9661
		2401.31	0.96332	0.99899	1.03004	1.8				56.4137	0.01444	98.429				56.1847	-0.02187	98.9632
		2399.38	0.9667	1.00533	1.0325	1.8045				56.4518	0.01435	98.4282				56.223	-0.02193	98.9618
		2397.45	0.97148	1.01101	1.03361	1.80849				56.4903	0.01428	98.4253				56.264	-0.02197	98.9615
		2395.52	0.97762	1.0161	1.03422	1.81216				56.5351	0.01439	98.4213				56.309	-0.02215	98.9616
		2393.59	0.98482	1.02061	1.03502	1.8156				56.5784	0.01423	98.4187				56.3509	-0.02206	98.9612
		2391.66	0.99249	1.02487	1.03634	1.81866				56.6214	0.01405	98.4168				56.39	-0.0221	98.9609
		2389.73	1.0008	1.02913	1.03891	1.82115				56.6591	0.01385	98.4159				56.4328	-0.02195	98.9608
		2387.81	1.01012	1.03302	1.04331	1.82281				56.7056	0.01351	98.4134				56.4738	-0.02172	98.9597
		2385.88	1.02035	1.03598	1.04895	1.82295				56.7474	0.0134	98.4107				56.514	-0.02172	98.9572
		2383.95	1.03114	1.03778	1.05472	1.82109				56.7927	0.01343	98.4082				56.5549	-0.02196	98.9566
		2382.02	1.04281	1.03856	1.05941	1.81768				56.8338	0.01353	98.403				56.5995	-0.02211	98.9579
		2380.09	1.05636	1.03883	1.06284	1.81375				56.8728	0.0135	98.3991				56.6414	-0.02215	98.9572
		2378.16	1.07219	1.03908	1.0657	1.81018				56.9143	0.0131	98.3974				56.6801	-0.02217	98.9557
		2376.23	1.0896	1.03944	1.06823	1.80718				56.9579	0.01264	98.395				56.727	-0.0223	98.9528
		2374.3	1.10723	1.03992	1.06997	1.80463				56.9969	0.01252	98.3933				56.7694	-0.0225	98.9519
		2372.38	1.12427	1.04067	1.07055	1.80259				57.0412	0.01268	98.3907				56.8114	-0.02263	98.9505
		2370.45	1.14069	1.04182	1.07049	1.80131				57.0857	0.0126	98.3884				56.8508	-0.02287	98.9491
		2368.52	1.1564	1.04336	1.07137	1.80092				57.1289	0.01244	98.3867				56.8924	-0.02317	98.9481
		2366.59	1.17059	1.04563	1.07365	1.80166				57.17	0.0125	98.3854				56.9372	-0.02339	98.9464
		2364.66	1.1827	1.04938	1.0777	1.80442				57.2142	0.01249	98.3838				56.9773	-0.02317	98.9458
		2362.73	1.19226	1.05406	1.0836	1.80905				57.2555	0.01245	98.3842				57.0167	-0.02311	98.945
		2360.8	1.19921	1.05891	1.09091	1.81564				57.2941	0.01223	98.3809				57.0568	-0.02305	98.9454
		2358.87	1.20419	1.06445	1.09891	1.82514				57.3354	0.0124	98.377				57.1017	-0.02322	98.9441
		2356.95	1.20821	1.07124	1.10745	1.83651				57.3805	0.01241	98.3742				57.1438	-0.0229	98.9458
		2355.02	1.21169	1.07842	1.11691	1.84821				57.4196	0.01238	98.371				57.1883	-0.02266	98.9442
		2353.09	1.2144	1.08402	1.12713	1.85852				57.4611	0.01222	98.368				57.2284	-0.02239	98.9422
		2351.16	1.21622	1.08191	1.13709	1.85557				57.5034	0.01226	98.3659				57.2665	-0.02244	98.9406
		2349.23	1.21724	1.06994	1.14592	1.83419				57.5414	0.01223	98.3648				57.3092	-0.02242	98.9409
		2347.3	1.21747	1.05618	1.15329	1.8088				57.5881	0.01184	98.3633				57.3506	-0.02221	98.9416
		2345.37	1.21684	1.05208	1.15883	1.79978				57.6314	0.01164	98.3602				57.3937	-0.02214	98.9396
		2343.44	1.21533	1.0584	1.16232	1.80926				57.6738	0.01116	98.3577				57.4345	-0.02208	98.937
		2341.52	1.21304	1.06334	1.16443	1.81893				57.7137	0.01099	98.3556				57.476	-0.02209	98.934
		2339.59	1.21033	1.06418	1.16625	1.82447				57.7565	0.01062	98.3529				57.5183	-0.02192	98.9339
		2337.66	1.20742	1.06359	1.16835	1.82844				57.8	0.01035	98.3503				57.5652	-0.02205	98.9311
		2335.73	1.20418	1.06253	1.17074	1.83047				57.8425	0.01015	98.3487				57.6043	-0.02243	98.9309
		2333.8	1.20088	1.06158	1.17356	1.83049				57.8857	0.00989	98.3484				57.6436	-0.02242	98.9316
		2331.87	1.19819	1.06217	1.1773	1.83154				57.9203	0.00959	98.3464				57.6907	-0.02242	98.9316
		2329.94	1.19628	1.06434	1.18123	1.8353				57.9671	0.00943	98.344				57.7291	-0.02233	98.9292
		2328.01	1.1947	1.06616	1.1839	1.83789				58.0102	0.00934	98.3425				57.7695	-0.02229	98.9277
		2326.09	1.19292	1.06676	1.1848	1.83748				58.0502	0.009	98.34				57.8134	-0.02257	98.9267
		2324.16	1.19076	1.06701	1.18413	1.8374				58.0924	0.00902	98.337				57.8556	-0.02267	98.9248
		2322.23	1.18783	1.06789	1.18209	1.83985				58.1338	0.00885	98.336				57.8956	-0.02265	98.9231
		2320.3	1.18313	1.06869	1.17774	1.84239				58.1733	0.00881	98.3356				57.9336	-0.02257	98.9214
		2318.37	1.17602	1.06792	1.16955	1.84219				58.2127	0.00874	98.3336				57.9774	-0.02261	98.9203
		2316.44	1.16691	1.06548	1.15719	1.83922				58.2563	0.00852	98.3298				58.0209	-0.02241	98.9177
		2314.51	1.15714	1.06278	1.14223	1.8359				58.3009	0.00853	98.3264				58.0622	-0.0227	98.9174
		2312.58	1.14779	1.06095	1.12693	1.83436				58.344	0.00857	98.3245				58.1055	-0.02272	98.9171
		2310.66	1.13889	1.05961	1.11248	1.83409				58.3826	0.00842	98.3205				58.1428	-0.02278	98.9171
		2308.73	1.13036	1.05781	1.09915	1.83381				58.4252	0.0084	98.3177				58.182	-0.02283	98.9158
		2306.8	1.12199	1.05523	1.08661	1.83311				58.4673	0.00838	98.3162				58.2283	-0.02272	98.9159
		2304.87	1.11345	1.05184	1.07402	1.83186				58.5084	0.00819	98.3149				58.2682	-0.02275	98.9161
		2302.94	1.1047	1.04799	1.06075	1.8303				58.5558	0.00819	98.3132				58.3107	-0.02299	98.9158
		2301.01	1.09598	1.04422	1.04716	1.8286				58.5995	0.00807	98.3109				58.3527	-0.02313	98.9152
		2299.08	1.08735	1.04044	1.03439	1.82643				58.637	0.00806	98.3088				58.3945	-0.02323	98.9146
		2297.15	1.07868	1.03623	1.02311	1.82368				58.6832	0.00784	98.3088				58.4366	-0.02336	98.9107
		2295.23	1.06993	1.03159	1.01279	1.82073				58.7227	0.00729	98.3057				58.4737	-0.02331	98.9043
		2293.3	1.06194	1.02685	1.00331	1.81789				58.7643	0.0067	98.3022				58.5138	-0.02329	98.9011
		2291.37	1.05533	1.02245	0.99506	1.81542				58.8043	0.0064	98.3003				58.5559	-0.02334	98.8983
		2289.44	1.05003	1.01893	0.98812	1.81362				58.8476	0.00617	98.2974				58.5996	-0.02349	98.8969
		2287.51	1.04531	1.01646	0.98221	1.81255				58.8893	0.00602	98.2953				58.6392	-0.02363	98.896
		2285.58	1.04016	1.01464	0.97727	1.81164				58.9315	0.0058	98.2922				58.6784	-0.02388	98.895
		2283.65	1.03387	1.0129	0.97339	1.81011				58.9736	0.00556	98.291				58.7256	-0.02381	98.896
		2281.72	1.02639	1.0111	0.9705	1.80804				59.0152	0.00532	98.2881				58.7631	-0.02395	98.8944
		2279.8	1.01797	1.00913	0.9686	1.80599				59.0551	0.005	98.2876				58.8099	-0.02402	98.8942
		2277.87	1.00912	1.00667	0.9682	1.80403				59.1006	0.00503	98.2843				58.8521	-0.02408	98.8975
		2275.94	1.00049	1.00359	0.96979	1.80202				59.1448	0.00513	98.283				58.8909	-0.02383	98.9013
		2274.01	0.99265	1	0.97333	1.8				59.1853	0.00507	98.2809				58.932	-0.02375	98.9021
		2272.08	0.98582	0.99996	0.97822	1.79997				59.2268	0.00487	98.2789				58.9772	-0.0238	98.9013
		2270.15	0.97986	0.99998	0.98369	1.79997				59.2768	0.00465	98.2771				59.0215	-0.0236	98.9017
		2268.22	0.97441	0.99996	0.98876	1.79996				59.3137	0.00442	98.2759				59.0586	-0.02352	98.8993
		2266.29	0.96927	1.00001	0.99238	1.79994				59.3509	0.00438	98.2737				59.098	-0.02332	98.8967
		2264.37	0.96458	1.00011	0.99384	1.79991				59.3952	0.00436	98.2697				59.1426	-0.02307	98.8924
		2262.44	0.96089	1.00002	0.99318	1.79991				59.4342	0.0044	98.2674				59.1846	-0.02271	98.8902
		2260.51	0.95876	0.99953	0.99138	1.79991				59.4787	0.00436	98.2635				59.2242	-0.02243	98.8858
		2258.58	0.95874	0.99902	0.98989	1.79988				59.5197	0.00399	98.262				59.2661	-0.02224	98.884
		2256.65	0.96095	0.99897	0.98972	1.79984				59.5588	0.00403	98.2598				59.3079	-0.02238	98.8813
		2254.72	0.96495	0.99941	0.99107	1.79981				59.6018	0.0041	98.2577				59.3449	-0.02239	98.8799
		2252.79	0.96974	0.9999	0.99336	1.79968				59.6394	0.00404	98.2542				59.3921	-0.02214	98.8792
		2250.86	0.97415	0.9999	0.99552	1.7993				59.6892	0.00415	98.2501				59.4336	-0.02203	98.8783
		2248.94	0.9774	0.99927	0.99654	1.79944				59.7323	0.00421	98.2459				59.4718	-0.02191	98.8786
		2247.01	0.97939	0.99943	0.99604	1.79956				59.7745	0.00425	98.2435				59.5146	-0.02165	98.8777
		2245.08	0.9805	0.99964	0.99427	1.79958				59.817	0.0042	98.2416				59.5519	-0.02172	98.8784
		2243.15	0.98118	0.99982	0.99198	1.79957				59.858	0.00399	98.2409				59.5931	-0.0218	98.8777
		2241.22	0.98178	0.99977	0.98993	1.79961				59.9026	0.00389	98.2394				59.6312	-0.02168	98.8792
		2239.29	0.98269	0.99977	0.98851	1.79957				59.9427	0.00414	98.2366				59.6768	-0.02149	98.8781
		2237.36	0.98428	0.99972	0.98778	1.7996				59.984	0.00407	98.2352				59.721	-0.0215	98.8786
		2235.43	0.98705	0.99971	0.98781	1.79969				60.0219	0.00414	98.2324				59.7606	-0.02165	98.8774
		2233.51	0.9907	0.99979	0.98823	1.79974				60.0654	0.0044	98.2297				59.8012	-0.02191	98.8768
		2231.58	0.99435	0.99968	0.98851	1.79974				60.1042	0.0044	98.2287				59.8419	-0.02203	98.8751
		2229.65	0.99649	0.99955	0.9884	1.79975				60.1483	0.00435	98.2289				59.8831	-0.02202	98.8747
		2227.72	0.99524	0.99949	0.9881	1.79969				60.1903	0.00431	98.2292				59.927	-0.02228	98.8764
		2225.79	0.9892	0.99945	0.9882	1.79967				60.2273	0.00448	98.2284				59.9696	-0.02227	98.8761
		2223.86	0.97822	0.99941	0.98949	1.79966				60.2721	0.00446	98.2265				60.0066	-0.02218	98.8759
		2221.93	0.96327	0.99938	0.99263	1.79963				60.3157	0.00453	98.2253				60.0438	-0.02242	98.8752
		2220	0.94591	0.99937	0.99737	1.79958				60.3547	0.0044	98.2235				60.0851	-0.02264	98.8745
		2218.08	0.92759	0.9994	1.00201	1.79962				60.3956	0.0044	98.2221				60.1326	-0.02272	98.873
		2216.15	0.90936	0.99947	1.00381	1.79951				60.4398	0.00431	98.2219				60.1758	-0.02259	98.8728
		2214.22	0.89198	0.99949	1.00017	1.79929				60.4863	0.00438	98.222				60.2105	-0.02216	98.8725
		2212.29	0.87603	0.9994	0.98964	1.79927				60.5235	0.00425	98.2199				60.2538	-0.02205	98.8726
		2210.36	0.86207	0.99899	0.97235	1.79941				60.564	0.0043	98.2168				60.2967	-0.02198	98.8706
		2208.43	0.85054	0.99859	0.94958	1.79953				60.6097	0.00429	98.2134				60.3396	-0.02182	98.8685
		2206.5	0.84152	0.99841	0.92304	1.79955				60.6543	0.00412	98.2105				60.3812	-0.02161	98.8673
		2204.57	0.83477	0.99851	0.89443	1.7996				60.692	0.00395	98.2081				60.4214	-0.02161	98.8653
		2202.65	0.82993	0.99884	0.86531	1.79946				60.7336	0.00375	98.2062				60.469	-0.02141	98.8646
		2200.72	0.82693	0.9993	0.83694	1.79944				60.7743	0.00383	98.2053				60.5121	-0.02112	98.8637
		2198.79	0.82562	0.99968	0.80977	1.7995				60.8155	0.00356	98.2021				60.5538	-0.02092	98.8632
		2196.86	0.8258	0.99984	0.78343	1.79967				60.857	0.00324	98.1998				60.5927	-0.0208	98.861
		2194.93	0.82728	0.99987	0.75733	1.79965				60.902	0.00289	98.1965				60.6339	-0.02097	98.8594
		2193	0.82997	0.99988	0.73148	1.79952				60.9451	0.00285	98.1944				60.6754	-0.02093	98.8579
		2191.07	0.83394	0.99991	0.70664	1.79946				60.989	0.00268	98.1922				60.7162	-0.0209	98.8588
		2189.14	0.83936	0.99984	0.68411	1.79946				61.0304	0.00248	98.1909				60.7571	-0.02062	98.8577
		2187.21	0.84639	0.99951	0.66533	1.79943				61.0699	0.00233	98.188				60.7959	-0.0206	98.8579
		2185.29	0.85525	0.99896	0.65143	1.79944				61.1064	0.00246	98.1852				60.836	-0.02074	98.8572
		2183.36	0.86624	0.99825	0.64292	1.79946				61.1544	0.00252	98.1819				60.8849	-0.02098	98.8562
		2181.43	0.87951	0.99757	0.63985	1.79946				61.1936	0.00234	98.1788				60.9154	-0.02109	98.8549
		2179.5	0.89492	0.99695	0.64211	1.79926				61.2359	0.00242	98.1763				60.9629	-0.02103	98.8552
		2177.57	0.91183	0.99634	0.64957	1.79912				61.2795	0.00258	98.1709				61.0076	-0.02098	98.8563
		2175.64	0.92928	0.99588	0.66192	1.7992				61.3178	0.00257	98.1677				61.0482	-0.02096	98.8559
		2173.71	0.94583	0.99559	0.67862	1.79929				61.3578	0.00246	98.1628				61.0869	-0.02094	98.8554
		2171.78	0.95938	0.99545	0.69913	1.79915				61.4015	0.00257	98.1572				61.1256	-0.02095	98.8534
		2169.86	0.96806	0.99563	0.72307	1.79883				61.4374	0.00259	98.1512				61.1656	-0.02122	98.8524
		2167.93	0.97164	0.99632	0.75011	1.79845				61.4823	0.00253	98.1451				61.2158	-0.02126	98.8499
		2166	0.97169	0.9973	0.77958	1.79793				61.5312	0.00259	98.1415				61.2516	-0.02105	98.8498
		2164.07	0.97029	0.99826	0.81006	1.79755				61.5754	0.00254	98.139				61.2906	-0.02067	98.8498
		2162.14	0.96899	0.99904	0.83921	1.79768				61.6132	0.00241	98.137				61.3356	-0.02058	98.8505
		2160.21	0.96853	0.99953	0.8644	1.79794				61.6553	0.00206	98.1356				61.3727	-0.02064	98.8489
		2158.28	0.9692	0.99969	0.88406	1.79795				61.6893	0.00206	98.135				61.4127	-0.02079	98.847
		2156.35	0.97104	0.99975	0.89835	1.79808				61.7386	0.00211	98.1353				61.4556	-0.02085	98.8459
		2154.43	0.97383	0.99979	0.90881	1.79842				61.78	0.00201	98.1353				61.493	-0.02085	98.8448
		2152.5	0.97705	0.99987	0.91727	1.79868				61.8212	0.00189	98.1359				61.5395	-0.02082	98.8432
		2150.57	0.97991	0.99986	0.92508	1.79881				61.8616	0.00179	98.1361				61.5837	-0.02085	98.8433
		2148.64	0.98166	0.99991	0.93297	1.79881				61.9029	0.00156	98.1392				61.6161	-0.02088	98.8441
		2146.71	0.98203	0.99996	0.94134	1.79873				61.9428	0.00153	98.139				61.6627	-0.02079	98.8437
		2144.78	0.9814	0.99989	0.95007	1.79869				61.9867	0.0014	98.1362				61.7064	-0.02087	98.8411
		2142.85	0.98052	0.99981	0.95853	1.79852				62.0213	0.00114	98.1339				61.7469	-0.02093	98.8377
		2140.92	0.97968	0.9995	0.96565	1.79817				62.072	0.00123	98.132				61.7912	-0.02083	98.836
		2139	0.97911	0.99906	0.97059	1.79788				62.107	0.00118	98.1298				61.8291	-0.0208	98.8338
		2137.07	0.97952	0.99855	0.97355	1.79759				62.1446	0.000997563	98.1269				61.867	-0.02083	98.8342
		2135.14	0.98152	0.99785	0.97547	1.79712				62.1908	0.00108	98.1257				61.9086	-0.02076	98.8326
		2133.21	0.98506	0.99677	0.97725	1.79653				62.2326	0.000964769	98.1238				61.9484	-0.02056	98.8318
		2131.28	0.9889	0.99538	0.97936	1.79592				62.2737	0.000879823	98.1217				61.9924	-0.02031	98.8303
		2129.35	0.99117	0.99497	0.98189	1.79559				62.3142	0.000941594	98.1188				62.0372	-0.02029	98.8292
		2127.42	0.99063	0.99506	0.98484	1.79557				62.3541	0.000874513	98.1161				62.0787	-0.02052	98.8277
		2125.49	0.98729	0.99526	0.98793	1.79561				62.3974	0.00104	98.1151				62.1107	-0.0205	98.8273
		2123.57	0.98193	0.99539	0.99074	1.79569				62.4457	0.00132	98.1139				62.1566	-0.02045	98.8272
		2121.64	0.97551	0.99552	0.99282	1.79574				62.4851	0.00149	98.1119				62.1915	-0.02028	98.8253
		2119.71	0.96873	0.99564	0.99392	1.79581				62.5239	0.00133	98.1111				62.2406	-0.02001	98.8263
		2117.78	0.9621	0.99576	0.99397	1.79583				62.5693	0.00112	98.1094				62.28	-0.01969	98.8249
		2115.85	0.95581	0.99587	0.99304	1.79586				62.6046	0.000786261	98.1074				62.3186	-0.01962	98.8266
		2113.92	0.94995	0.99599	0.99153	1.79591				62.6502	0.000639317	98.1055				62.3574	-0.01953	98.8259
		2111.99	0.94467	0.99606	0.98985	1.79595				62.6911	0.000640997	98.1047				62.4003	-0.01954	98.8261
		2110.06	0.94034	0.99612	0.98842	1.79599				62.7296	0.000471823	98.1028				62.442	-0.01931	98.8243
		2108.14	0.93736	0.99621	0.98788	1.79597				62.775	7.30361e-05	98.1012				62.4859	-0.01892	98.8238
		2106.21	0.93597	0.9963	0.98859	1.79602				62.8158	-0.000420021	98.0993				62.526	-0.01877	98.8238
		2104.28	0.93621	0.9963	0.99049	1.79602				62.8545	-0.000662819	98.0978				62.5654	-0.01863	98.8223
		2102.35	0.93794	0.99638	0.99306	1.79606				62.9016	-0.000901263	98.097				62.6112	-0.0188	98.8235
		2100.42	0.94085	0.9965	0.99555	1.79619				62.9395	-0.00108	98.0957				62.6499	-0.01909	98.8222
		2098.49	0.9445	0.99647	0.99714	1.79616				62.9851	-0.00117	98.0935				62.6947	-0.01923	98.8204
		2096.56	0.94825	0.99661	0.99751	1.79594				63.0241	-0.00106	98.0914				62.7388	-0.01914	98.8179
		2094.63	0.95146	0.99672	0.99685	1.79569				63.0684	-0.00111	98.0896				62.7775	-0.01928	98.8178
		2092.71	0.95364	0.99665	0.99559	1.79562				63.1033	-0.00135	98.0875				62.8144	-0.01946	98.8149
		2090.78	0.95444	0.99672	0.99383	1.79592				63.1434	-0.00141	98.085				62.8565	-0.01978	98.814
		2088.85	0.95343	0.99697	0.99108	1.79621				63.1889	-0.00146	98.0826				62.8951	-0.01996	98.8128
		2086.92	0.94993	0.99705	0.98649	1.79621				63.2349	-0.00121	98.0811				62.9379	-0.01999	98.8123
		2084.99	0.94308	0.99698	0.97961	1.79625				63.2735	-0.00141	98.0798				62.9788	-0.02003	98.8122
		2083.06	0.93203	0.99699	0.97058	1.79626				63.3116	-0.00148	98.0771				63.0204	-0.01991	98.8095
		2081.13	0.91645	0.99717	0.96008	1.79628				63.3615	-0.00118	98.0763				63.0634	-0.01968	98.8077
		2079.2	0.89608	0.99735	0.94907	1.7962				63.3984	-0.00113	98.0756				63.1042	-0.01965	98.8067
		2077.28	0.87003	0.99746	0.93842	1.79615				63.4411	-0.00119	98.074				63.149	-0.01975	98.8054
		2075.35	0.83705	0.99752	0.92867	1.79631				63.4883	-0.00132	98.0712				63.1884	-0.02001	98.8028
		2073.42	0.79605	0.99756	0.92007	1.79627				63.5244	-0.0013	98.0696				63.2294	-0.01976	98.8024
		2071.49	0.74713	0.99754	0.91279	1.79621				63.5652	-0.00113	98.0678				63.276	-0.01958	98.8016
		2069.56	0.69191	0.99739	0.90689	1.79595				63.605	-0.00094378	98.0657				63.3102	-0.0196	98.8017
		2067.63	0.63259	0.99724	0.90202	1.79594				63.6463	-0.00142	98.0649				63.3533	-0.01959	98.7989
		2065.7	0.57103	0.99749	0.89762	1.79638				63.6866	-0.00147	98.0622				63.3973	-0.01958	98.7983
		2063.77	0.50866	0.99792	0.89329	1.79636				63.7331	-0.00167	98.0593				63.4403	-0.01969	98.7982
		2061.85	0.44668	0.9979	0.88888	1.796				63.7735	-0.00187	98.0573				63.4802	-0.01959	98.7982
		2059.92	0.38632	0.99794	0.88441	1.79573				63.8159	-0.00176	98.0559				63.5191	-0.01929	98.797
		2057.99	0.32886	0.99808	0.87991	1.79597				63.8536	-0.00188	98.0537				63.5609	-0.01899	98.7944
		2056.06	0.27541	0.99818	0.87551	1.79634				63.8991	-0.00192	98.0524				63.6064	-0.01858	98.7943
		2054.13	0.22676	0.99821	0.87131	1.79667				63.9357	-0.00187	98.05				63.6436	-0.0185	98.7925
		2052.2	0.18351	0.99827	0.86743	1.79685				63.9795	-0.00209	98.0493				63.685	-0.01848	98.7904
		2050.27	0.14614	0.9983	0.86375	1.79672				64.0219	-0.0023	98.0478				63.7266	-0.01849	98.7873
		2048.34	0.11506	0.99839	0.85935	1.79624				64.0669	-0.002	98.0448				63.7662	-0.01855	98.7866
		2046.42	0.09057	0.99837	0.85287	1.79556				64.1063	-0.00185	98.0429				63.8068	-0.01845	98.7846
		2044.49	0.07299	0.99827	0.84283	1.795				64.1446	-0.0016	98.0415				63.8499	-0.01833	98.7844
		2042.56	0.06253	0.99829	0.82831	1.79495				64.1843	-0.00164	98.0387				63.8911	-0.0184	98.7823
		2040.63	0.05904	0.99849	0.80914	1.79535				64.2307	-0.00183	98.0364				63.9379	-0.0185	98.7829
		2038.7	0.06195	0.99835	0.78559	1.79555				64.2707	-0.00169	98.0358				63.9791	-0.01865	98.7835
		2036.77	0.07034	0.99838	0.75795	1.79559				64.3131	-0.00145	98.0349				64.015	-0.01862	98.7811
		2034.84	0.08322	0.99829	0.72613	1.7958				64.3587	-0.00163	98.0349				64.0557	-0.01869	98.7801
		2032.91	0.0996	0.99834	0.68974	1.79621				64.4015	-0.0017	98.0341				64.0967	-0.01866	98.78
		2030.99	0.11876	0.99836	0.64875	1.7967				64.4414	-0.00165	98.0322				64.1399	-0.01841	98.7807
		2029.06	0.14042	0.99846	0.60403	1.79714				64.4782	-0.00157	98.0295				64.1814	-0.01838	98.7797
		2027.13	0.1648	0.9985	0.55694	1.7975				64.5227	-0.00168	98.0271				64.2228	-0.01839	98.7797
		2025.2	0.19229	0.99854	0.50882	1.79777				64.5647	-0.00173	98.0264				64.2653	-0.01844	98.7768
		2023.27	0.22284	0.99847	0.46082	1.79784				64.6058	-0.00159	98.0254				64.3064	-0.01834	98.7764
		2021.34	0.25563	0.9981	0.41392	1.79752				64.6486	-0.00154	98.0254				64.3447	-0.01843	98.7735
		2019.41	0.28899	0.99779	0.36875	1.79752				64.6897	-0.00166	98.0235				64.3865	-0.01854	98.7723
		2017.48	0.32098	0.99828	0.32561	1.79831				64.7321	-0.00182	98.0204				64.4311	-0.01884	98.7721
		2015.56	0.35002	0.99893	0.28464	1.79826				64.7696	-0.00174	98.0175				64.4709	-0.01915	98.7712
		2013.63	0.37524	0.9987	0.24602	1.79767				64.81	-0.00144	98.0146				64.5093	-0.01922	98.7704
		2011.7	0.39655	0.99875	0.20994	1.79714				64.8569	-0.00131	98.0135				64.5508	-0.01923	98.7689
		2009.77	0.41465	0.99895	0.17655	1.79735				64.8965	-0.00134	98.0115				64.5936	-0.01908	98.768
		2007.84	0.4308	0.99919	0.14617	1.79757				64.9351	-0.000982763	98.0106				64.6319	-0.01915	98.7655
		2005.91	0.44622	0.99922	0.11921	1.79754				64.9729	-0.00106	98.0093				64.6762	-0.01919	98.7645
		2003.98	0.46154	0.99945	0.09616	1.7973				65.0147	-0.00129	98.0069				64.7132	-0.01919	98.7626
		2002.05	0.47694	0.99952	0.0775	1.79701				65.0559	-0.00131	98.0032				64.7556	-0.01906	98.7608
		2000.13	0.49264	0.99935	0.06364	1.79688				65.097	-0.00135	98.0009				64.8009	-0.01909	98.7582
		1998.2	0.50916	0.99962	0.05477	1.79671				65.141	-0.00129	98.0005				64.8365	-0.01887	98.7588
		1996.27	0.52702	0.99962	0.05074	1.79606				65.1806	-0.00115	97.9986				64.8867	-0.01874	98.7587
		1994.34	0.5464	0.99909	0.05105	1.79619				65.2242	-0.00143	97.9974				64.9283	-0.01874	98.757
		1992.41	0.56727	0.99935	0.0549	1.79818				65.2647	-0.00168	97.9945				64.97	-0.01884	98.7555
		1990.48	0.58964	0.99985	0.06132	1.79882				65.3036	-0.00182	97.9945				65.0093	-0.01883	98.7545
		1988.55	0.61365	1	0.06957	1.79888				65.3469	-0.00204	97.9927				65.0485	-0.01873	98.754
		1986.62	0.63874	1.00033	0.0795	1.79832				65.3877	-0.002	97.9907				65.0944	-0.01857	98.7527
		1984.7	0.66253	1.0003	0.09138	1.79804				65.4259	-0.00212	97.99				65.1325	-0.01863	98.7532
		1982.77	0.68191	0.99984	0.10524	1.79818				65.4744	-0.00217	97.9886				65.1725	-0.01863	98.7532
		1980.84	0.69562	0.99891	0.12075	1.79866				65.5149	-0.00204	97.9869				65.2134	-0.01842	98.7548
		1978.91	0.70445	0.99718	0.13752	1.79898				65.5534	-0.00221	97.9832				65.2555	-0.01841	98.7527
		1976.98	0.70962	0.99438	0.1553	1.79923				65.5972	-0.00238	97.9796				65.2994	-0.01817	98.7516
		1975.05	0.71232	0.99054	0.17374	1.79941				65.6306	-0.00223	97.9765				65.3394	-0.01791	98.7513
		1973.12	0.71386	0.98597	0.19217	1.79921				65.6695	-0.00209	97.9754				65.3802	-0.01762	98.7495
		1971.19	0.71551	0.98088	0.20967	1.79849				65.7157	-0.002	97.9736				65.4232	-0.01748	98.747
		1969.27	0.71824	0.97608	0.22576	1.79861				65.7514	-0.00222	97.9726				65.4674	-0.01755	98.7466
		1967.34	0.72213	0.9729	0.24064	1.8				65.7998	-0.00241	97.9693				65.5076	-0.01774	98.7468
		1965.41	0.72593	0.97077	0.25485	1.79985				65.8389	-0.00241	97.9667				65.5499	-0.01787	98.7442
		1963.48	0.72748	0.96832	0.26888	1.7967				65.8823	-0.0026	97.964				65.5927	-0.01784	98.7423
		1961.55	0.72522	0.96597	0.2831	1.79348				65.9221	-0.00286	97.9619				65.6316	-0.01779	98.7399
		1959.62	0.7193	0.96423	0.29811	1.79087				65.9651	-0.00295	97.962				65.6727	-0.01781	98.7391
		1957.69	0.71119	0.9627	0.31502	1.78801				66.0035	-0.00299	97.9611				65.7131	-0.01797	98.7382
		1955.76	0.7028	0.96145	0.33499	1.78513				66.0511	-0.00294	97.9588				65.7548	-0.01803	98.7371
		1953.83	0.69593	0.96049	0.35829	1.78233				66.0901	-0.003	97.9559				65.7969	-0.01816	98.7367
		1951.91	0.692	0.95945	0.38347	1.77961				66.1286	-0.0031	97.9529				65.8403	-0.01832	98.7348
		1949.98	0.692	0.95795	0.40774	1.77735				66.1706	-0.00301	97.9501				65.8823	-0.01823	98.7322
		1948.05	0.69625	0.95549	0.42894	1.77566				66.2097	-0.00276	97.9486				65.9169	-0.01796	98.7307
		1946.12	0.70477	0.9517	0.44669	1.77452				66.2588	-0.00278	97.9471				65.9573	-0.01781	98.7306
		1944.19	0.71811	0.94768	0.46197	1.77539				66.3003	-0.00254	97.9463				66.0013	-0.0179	98.7309
		1942.26	0.73683	0.94527	0.47581	1.77758				66.3382	-0.00245	97.9447				66.0412	-0.01794	98.7309
		1940.33	0.76034	0.94352	0.48889	1.77544				66.3809	-0.00245	97.9419				66.08	-0.01787	98.7291
		1938.4	0.78649	0.94169	0.50172	1.76951				66.4204	-0.00236	97.9414				66.1238	-0.01767	98.7267
		1936.48	0.81307	0.94134	0.51468	1.76503				66.4649	-0.00253	97.9403				66.1651	-0.0178	98.7243
		1934.55	0.83932	0.94238	0.52787	1.76234				66.506	-0.00273	97.9388				66.2097	-0.01786	98.7233
		1932.62	0.86531	0.9437	0.54137	1.75957				66.5495	-0.00276	97.937				66.2417	-0.01797	98.7252
		1930.69	0.89046	0.9447	0.55547	1.75621				66.5906	-0.00292	97.936				66.289	-0.01802	98.7259
		1928.76	0.91274	0.94544	0.5706	1.75267				66.628	-0.00299	97.9348				66.3256	-0.01804	98.7258
		1926.83	0.92946	0.94612	0.58688	1.7493				66.6737	-0.00268	97.9337				66.3711	-0.01789	98.7254
		1924.9	0.93956	0.94802	0.60413	1.7483				66.7107	-0.0027	97.9324				66.4109	-0.01772	98.7238
		1922.97	0.94455	0.95244	0.62205	1.74981				66.7515	-0.00267	97.9308				66.4546	-0.01763	98.7218
		1921.05	0.94649	0.95691	0.64028	1.74893				66.7951	-0.00268	97.93				66.4967	-0.01761	98.7221
		1919.12	0.94646	0.96145	0.65815	1.74823				66.8341	-0.00279	97.9287				66.5399	-0.01754	98.7223
		1917.19	0.9454	0.96791	0.67496	1.75056				66.8726	-0.00289	97.9293				66.5835	-0.0172	98.7227
		1915.26	0.94457	0.9723	0.69066	1.74941				66.9185	-0.00268	97.9283				66.6283	-0.01721	98.7213
		1913.33	0.94466	0.97338	0.70583	1.74624				66.9589	-0.00235	97.9268				66.6626	-0.017	98.7195
		1911.4	0.94676	0.97462	0.72155	1.74764				66.9991	-0.00212	97.9233				66.7106	-0.01689	98.7184
		1909.47	0.95094	0.97729	0.73871	1.75233				67.041	-0.00205	97.9209				66.7499	-0.01695	98.7152
		1907.54	0.95497	0.97984	0.75761	1.75507				67.0839	-0.00194	97.917				66.7901	-0.01706	98.7139
		1905.62	0.95566	0.98115	0.77827	1.75492				67.1261	-0.00179	97.9143				66.8268	-0.01693	98.714
		1903.69	0.95187	0.98205	0.80086	1.75439				67.1677	-0.00184	97.9124				66.8747	-0.01692	98.7126
		1901.76	0.94521	0.98315	0.82576	1.75442				67.211	-0.00189	97.9103				66.9102	-0.01687	98.7105
		1899.83	0.93775	0.98385	0.85295	1.75455				67.2515	-0.00184	97.9085				66.9466	-0.01693	98.7096
		1897.9	0.93068	0.98424	0.88186	1.75574				67.2947	-0.00185	97.9053				66.996	-0.01711	98.7072
		1895.97	0.92488	0.98559	0.91078	1.75913				67.3344	-0.00194	97.9035				67.0375	-0.01706	98.7067
		1894.04	0.92129	0.98696	0.93658	1.76197				67.3751	-0.00246	97.9018				67.0741	-0.01728	98.7063
		1892.11	0.9207	0.98664	0.95626	1.76338				67.4132	-0.00271	97.901				67.122	-0.01729	98.7052
		1890.19	0.92379	0.9871	0.96871	1.76818				67.4531	-0.00296	97.8983				67.1598	-0.01747	98.7043
		1888.26	0.93072	0.98839	0.97463	1.77332				67.4946	-0.00327	97.8976				67.2062	-0.01754	98.703
		1886.33	0.94029	0.9868	0.97554	1.77323				67.541	-0.00349	97.8962				67.2479	-0.01787	98.7016
		1884.4	0.94931	0.98377	0.97271	1.77244				67.5789	-0.00349	97.8948				67.2886	-0.01782	98.702
		1882.47	0.95441	0.98159	0.96695	1.7733				67.6243	-0.00338	97.8942				67.3303	-0.01793	98.7024
		1880.54	0.95439	0.98043	0.95885	1.77442				67.6697	-0.00342	97.8914				67.3683	-0.01805	98.7018
		1878.61	0.95082	0.98071	0.94903	1.77566				67.7066	-0.00348	97.8885				67.4114	-0.01796	98.7031
		1876.68	0.94638	0.9822	0.93824	1.77665				67.746	-0.00334	97.8855				67.4639	-0.01794	98.702
		1874.76	0.94249	0.98362	0.92718	1.777				67.7934	-0.00307	97.8831				67.4939	-0.01784	98.7018
		1872.83	0.93895	0.98331	0.91661	1.77664				67.8319	-0.00297	97.8799				67.5431	-0.01779	98.701
		1870.9	0.93486	0.98343	0.90748	1.78088				67.8738	-0.00266	97.8787				67.584	-0.01769	98.7027
		1868.97	0.92936	0.98919	0.90057	1.79346				67.9164	-0.00272	97.8769				67.6236	-0.0178	98.702
		1867.04	0.92224	0.99648	0.89631	1.8				67.9564	-0.00274	97.8752				67.6575	-0.01763	98.7021
		1865.11	0.91454	0.99797	0.89436	1.79338				67.9932	-0.00279	97.8723				67.698	-0.01786	98.7021
		1863.18	0.90786	0.99765	0.89349	1.78601				68.0368	-0.00282	97.8688				67.7411	-0.01775	98.702
		1861.25	0.90297	0.99817	0.89259	1.78411				68.0822	-0.00306	97.8675				67.7828	-0.01763	98.702
		1859.33	0.89994	0.99903	0.89183	1.78432				68.1212	-0.00297	97.8668				67.8223	-0.01774	98.7017
		1857.4	0.8989	0.99945	0.89266	1.78414				68.1642	-0.00276	97.8665				67.8579	-0.01788	98.7016
		1855.47	0.90001	0.99985	0.89609	1.78362				68.2041	-0.00279	97.8656				67.9047	-0.01777	98.6993
		1853.54	0.90314	0.9996	0.90133	1.78346				68.2472	-0.00292	97.8658				67.9447	-0.01783	98.6979
		1851.61	0.90709	0.99866	0.90632	1.78388				68.2869	-0.003	97.8642				67.9859	-0.01758	98.6962
		1849.68	0.91026	0.99706	0.90985	1.785				68.3282	-0.0029	97.8621				68.0309	-0.01734	98.6963
		1847.75	0.91204	0.99456	0.91264	1.78613				68.3697	-0.00291	97.8606				68.0683	-0.01733	98.6955
		1845.82	0.91327	0.99401	0.91611	1.79151				68.4103	-0.00274	97.861				68.1122	-0.01724	98.6934
		1843.9	0.91447	0.9992	0.92116	1.80255				68.4525	-0.00255	97.8609				68.1533	-0.01732	98.6919
		1841.97	0.91515	1.00206	0.92781	1.80269				68.4904	-0.00237	97.862				68.1945	-0.01741	98.69
		1840.04	0.91518	0.99994	0.93559	1.79409				68.5377	-0.00246	97.8613				68.2367	-0.01746	98.688
		1838.11	0.9159	0.99837	0.94316	1.7897				68.577	-0.00263	97.8612				68.2758	-0.01734	98.6875
		1836.18	0.9189	0.99882	0.94863	1.78962				68.6188	-0.00261	97.8598				68.3207	-0.01751	98.6872
		1834.25	0.92525	0.99719	0.95062	1.78719				68.6588	-0.0024	97.8576				68.3614	-0.01742	98.686
		1832.32	0.93525	0.99353	0.94956	1.78668				68.7004	-0.00243	97.8563				68.402	-0.01749	98.6842
		1830.39	0.94706	0.99292	0.94713	1.79562				68.7459	-0.00253	97.8556				68.4456	-0.01767	98.6809
		1828.47	0.95612	0.9933	0.94506	1.80292				68.7832	-0.00246	97.8551				68.4827	-0.0178	98.6783
		1826.54	0.95833	0.98979	0.94421	1.80129				68.8261	-0.00226	97.853				68.526	-0.01773	98.6777
		1824.61	0.95346	0.98624	0.94467	1.80073				68.8677	-0.00221	97.8518				68.5676	-0.01762	98.6761
		1822.68	0.94375	0.98267	0.94675	1.79876				68.9109	-0.00195	97.8486				68.6122	-0.01757	98.6747
		1820.75	0.93164	0.97734	0.95052	1.79319				68.952	-0.00173	97.846				68.6562	-0.01736	98.6746
		1818.82	0.91963	0.97331	0.95404	1.79019				68.9904	-0.00194	97.8433				68.6976	-0.01724	98.6738
		1816.89	0.90932	0.97176	0.95478	1.78922				69.0323	-0.00204	97.8423				68.7374	-0.01725	98.6732
		1814.96	0.90105	0.97045	0.95205	1.78666				69.0733	-0.00201	97.8402				68.7837	-0.01736	98.6732
		1813.04	0.89522	0.96937	0.94727	1.78491				69.1141	-0.00194	97.8375				68.8208	-0.01733	98.6736
		1811.11	0.89187	0.97155	0.94291	1.7869				69.1557	-0.00184	97.8359				68.8667	-0.01698	98.6739
		1809.18	0.8905	0.97601	0.94094	1.78754				69.2021	-0.00169	97.8333				68.9028	-0.01684	98.6723
		1807.25	0.8903	0.97913	0.9408	1.78341				69.2439	-0.00165	97.8311				68.9477	-0.0169	98.6699
		1805.32	0.8905	0.98075	0.93951	1.77866				69.2827	-0.00167	97.8273				68.9862	-0.01686	98.6683
		1803.39	0.89029	0.98285	0.93434	1.7782				69.3267	-0.00161	97.8253				69.0304	-0.0168	98.6671
		1801.46	0.88908	0.98793	0.92472	1.78391				69.3659	-0.00147	97.8252				69.0679	-0.01681	98.6655
		1799.53	0.88779	0.99437	0.91234	1.78937				69.4083	-0.00135	97.824				69.1103	-0.01664	98.6638
		1797.61	0.88806	0.9965	0.89832	1.78728				69.4534	-0.00106	97.8217				69.1546	-0.01638	98.6623
		1795.68	0.89087	0.99369	0.88218	1.78199				69.4933	-0.000886455	97.8201				69.2009	-0.01613	98.6618
		1793.75	0.89687	0.9927	0.86403	1.78555				69.5321	-0.000940781	97.8193				69.2404	-0.01615	98.6606
		1791.82	0.90494	0.9982	0.84511	1.79776				69.5746	-0.000690145	97.8172				69.2833	-0.01629	98.6589
		1789.89	0.91231	1	0.82592	1.79635				69.614	-0.000626999	97.8137				69.323	-0.01644	98.6577
		1787.96	0.91648	0.99779	0.80631	1.78415				69.6576	-0.000734428	97.8115				69.3668	-0.01637	98.6591
		1786.03	0.91657	0.99584	0.78655	1.77826				69.7005	-0.000712362	97.8116				69.4069	-0.01631	98.655
		1784.1	0.9138	0.99644	0.76792	1.77984				69.7423	-0.000756739	97.8087				69.4499	-0.01624	98.651
		1782.18	0.91075	0.99699	0.75205	1.78223				69.7833	-0.000706243	97.8059				69.4856	-0.01628	98.6491
		1780.25	0.90938	0.99798	0.73975	1.7844				69.8251	-0.000557498	97.8043				69.5293	-0.01651	98.6465
		1778.32	0.91053	0.99787	0.73159	1.78257				69.8716	-0.000552232	97.8045				69.5704	-0.01656	98.6452
		1776.39	0.91417	0.99432	0.72845	1.77666				69.9084	-0.000471587	97.8034				69.611	-0.01658	98.6417
		1774.46	0.91877	0.9914	0.73071	1.77713				69.9547	-0.000226949	97.8016				69.6531	-0.01664	98.64
		1772.53	0.92212	0.99628	0.73831	1.7908				69.9918	-0.000357233	97.7995				69.6959	-0.01666	98.6387
		1770.6	0.92318	1.00339	0.75098	1.7986				70.0345	-0.00042904	97.799				69.7391	-0.01661	98.6382
		1768.67	0.92311	1.00419	0.76818	1.79095				70.0812	-0.000428034	97.7985				69.7775	-0.01664	98.6352
		1766.75	0.92312	1.0021	0.78865	1.78011				70.1199	-0.000450886	97.7988				69.8219	-0.01671	98.6364
		1764.82	0.92264	0.99778	0.81035	1.77111				70.1592	-0.000274448	97.8001				69.8677	-0.01659	98.6377
		1762.89	0.92077	0.99596	0.83046	1.77138				70.203	-0.000262463	97.7997				69.9034	-0.01636	98.6364
		1760.96	0.91943	0.99886	0.8467	1.77823				70.2452	1.07542e-05	97.7976				69.9516	-0.01649	98.6358
		1759.03	0.92075	0.9997	0.85983	1.7784				70.2826	0.000200077	97.7954				69.9825	-0.01665	98.6341
		1757.1	0.92491	1.00007	0.87225	1.77771				70.3253	0.000306052	97.7956				70.0268	-0.01678	98.6344
		1755.17	0.93204	1.00003	0.88616	1.77617				70.3681	0.000351984	97.7951				70.0709	-0.01691	98.6337
		1753.24	0.94141	0.99675	0.9023	1.77321				70.4084	0.000516443	97.7941				70.113	-0.01696	98.6341
		1751.32	0.95116	0.99701	0.91918	1.78277				70.4497	0.00054087	97.7931				70.157	-0.01681	98.634
		1749.39	0.959	1.00356	0.93365	1.79944				70.4863	0.000471421	97.7915				70.1963	-0.01693	98.6324
		1747.46	0.96305	1.00695	0.94278	1.80109				70.5265	0.00044768	97.7894				70.2413	-0.01685	98.6323
		1745.53	0.96284	1.00726	0.94634	1.79339				70.5713	0.000325576	97.7861				70.2805	-0.01705	98.6317
		1743.6	0.96078	1.00642	0.94693	1.78616				70.6137	3.48442e-05	97.7831				70.3254	-0.0172	98.6299
		1741.67	0.95977	1.00611	0.94734	1.78417				70.6595	-0.000293658	97.7821				70.3672	-0.01686	98.6281
		1739.74	0.9612	1.00686	0.94813	1.78614				70.6976	-0.000633594	97.7812				70.4057	-0.01667	98.6264
		1737.81	0.96534	1.00301	0.94847	1.7803				70.7407	-0.00078476	97.7784				70.444	-0.01659	98.624
		1735.88	0.97187	0.99699	0.94746	1.77594				70.7808	-0.00108	97.7756				70.4871	-0.0163	98.6221
		1733.96	0.97937	1.00224	0.94432	1.79394				70.8262	-0.00122	97.7737				70.5328	-0.01615	98.6201
		1732.03	0.98547	1.01001	0.93925	1.80332				70.8608	-0.00112	97.771				70.5694	-0.01607	98.6183
		1730.1	0.98829	1.00881	0.93338	1.79112				70.9	-0.00119	97.7692				70.607	-0.016	98.6165
		1728.17	0.98701	1.00572	0.92824	1.77801				70.9424	-0.00127	97.7667				70.6482	-0.01606	98.6141
		1726.24	0.98231	1.00304	0.92558	1.76991				70.9898	-0.00154	97.7653				70.6939	-0.01593	98.6125
		1724.31	0.9749	1.0015	0.92598	1.76742				71.0313	-0.0014	97.7628				70.7317	-0.0159	98.6129
		1722.38	0.96638	0.99913	0.92916	1.76533				71.0693	-0.00126	97.7593				70.7734	-0.01598	98.6127
		1720.45	0.95888	0.99354	0.93538	1.76331				71.11	-0.00121	97.7542				70.8197	-0.01598	98.6121
		1718.53	0.95331	0.99245	0.9446	1.77853				71.1503	-0.00129	97.7515				70.8611	-0.01605	98.6121
		1716.6	0.94998	1.00128	0.95578	1.80538				71.196	-0.00114	97.7502				70.903	-0.01624	98.6115
		1714.67	0.94892	1.00509	0.96742	1.80576				71.242	-0.000986633	97.7482				70.9458	-0.01636	98.6099
		1712.74	0.94916	1.0009	0.97741	1.78868				71.2777	-0.000832871	97.7471				70.988	-0.01646	98.6073
		1710.81	0.9494	0.9955	0.98583	1.77446				71.3214	-0.000399694	97.7435				71.0371	-0.01637	98.6067
		1708.88	0.94819	0.99131	0.99323	1.76868				71.3657	-9.03432e-05	97.7402				71.0761	-0.01644	98.6064
		1706.95	0.94514	0.99143	0.9992	1.77424				71.4068	0.000345127	97.7383				71.1113	-0.01645	98.6055
		1705.02	0.9416	0.99456	1.00348	1.78102				71.4515	0.000512926	97.7385				71.1527	-0.01635	98.6037
		1703.1	0.94048	0.9929	1.00649	1.77642				71.4876	0.000345688	97.738				71.1965	-0.01638	98.6029
		1701.17	0.94276	0.99417	1.00821	1.78188				71.5323	0.000435586	97.7379				71.2413	-0.01656	98.6022
		1699.24	0.94753	1.00481	1.00888	1.80298				71.5692	0.000670996	97.7352				71.2823	-0.01642	98.5995
		1697.31	0.9543	1.01045	1.00889	1.8071				71.6123	0.000904167	97.7335				71.3196	-0.01632	98.5985
		1695.38	0.96213	1.01398	1.0089	1.8024				71.6521	0.00112	97.7316				71.3608	-0.01624	98.5971
		1693.45	0.96912	1.01291	1.00913	1.78966				71.6948	0.000904868	97.7305				71.4045	-0.01631	98.5968
		1691.52	0.97348	1.00604	1.00894	1.77561				71.7409	0.000762493	97.7315				71.4479	-0.01643	98.5971
		1689.59	0.97499	1.0011	1.00725	1.77153				71.7782	0.000720241	97.7303				71.4872	-0.01649	98.5954
		1687.67	0.97566	0.99588	1.00378	1.76956				71.818	0.000638078	97.7293				71.5342	-0.01658	98.5842
		1685.74	0.97797	0.99378	0.99922	1.7781				71.8609	0.000589207	97.7286				71.5715	-0.01689	98.5649
		1683.81	0.98166	1.00771	0.99366	1.80774				71.9009	0.000627655	97.729				71.6171	-0.01698	98.5517
		1681.88	0.98521	1.01592	0.98653	1.80889				71.9463	0.000680125	97.728				71.6565	-0.01677	98.5454
		1679.95	0.98938	1.01466	0.97952	1.78785				71.984	0.000737752	97.7272				71.7005	-0.01679	98.5444
		1678.02	0.99472	1.01092	0.97416	1.77272				72.0291	0.000577017	97.7236				71.7374	-0.017	98.5421
		1676.09	0.99987	1.01189	0.97122	1.77469				72.0681	0.000295754	97.7186				71.7822	-0.01715	98.539
		1674.16	1.00218	1.01572	0.97061	1.78388				72.1165	0.000446683	97.7134				71.8201	-0.01728	98.5342
		1672.24	0.99919	1.01458	0.97127	1.78488				72.1508	0.000488636	97.7093				71.8645	-0.01736	98.5295
		1670.31	0.9906	1.0143	0.97267	1.78956				72.1943	0.000506143	97.7062				71.9073	-0.01729	98.527
		1668.38	0.97798	1.01781	0.97471	1.79356				72.237	0.000585436	97.7031				71.949	-0.01732	98.5347
		1666.45	0.96305	1.0157	0.97667	1.77992				72.2825	0.000849305	97.7002				71.9906	-0.01728	98.5513
		1664.52	0.94773	1.0098	0.97804	1.76786				72.3219	0.00118	97.6967				72.0288	-0.0174	98.5616
		1662.59	0.93435	1.00883	0.97855	1.7695				72.362	0.00133	97.6957				72.0725	-0.0176	98.5661
		1660.66	0.92468	1.00839	0.97737	1.76694				72.4085	0.00132	97.6934				72.1162	-0.01773	98.5662
		1658.73	0.92064	1.00179	0.97326	1.75345				72.4448	0.00155	97.6942				72.1537	-0.01761	98.5653
		1656.81	0.92198	0.99041	0.96478	1.7401				72.4848	0.00155	97.6966				72.2001	-0.01734	98.568
		1654.88	0.92496	0.98191	0.95205	1.74552				72.5277	0.00151	97.6982				72.2387	-0.01717	98.5659
		1652.95	0.92618	0.9895	0.93723	1.78297				72.5709	0.00157	97.6983				72.287	-0.01704	98.5403
		1651.02	0.92577	0.99031	0.9218	1.78462				72.6131	0.00182	97.6987				72.326	-0.0171	98.5017
		1649.09	0.92565	0.9772	0.90734	1.76272				72.6584	0.00182	97.6974				72.3654	-0.01712	98.4798
		1647.16	0.92605	0.96862	0.89582	1.75972				72.6955	0.00176	97.6962				72.4064	-0.0171	98.4644
		1645.23	0.92663	0.96479	0.88888	1.75601				72.7424	0.0018	97.6951				72.453	-0.01706	98.4552
		1643.3	0.92841	0.95353	0.88601	1.73212				72.7823	0.00168	97.6929				72.4937	-0.0171	98.4443
		1641.38	0.93237	0.93761	0.88626	1.70792				72.8234	0.0017	97.6924				72.5388	-0.01719	98.4365
		1639.45	0.937	0.92056	0.88872	1.69154				72.8622	0.0016	97.6923				72.5756	-0.01719	98.4262
		1637.52	0.93767	0.90407	0.89119	1.68836				72.9061	0.00168	97.692				72.6191	-0.01746	98.416
		1635.59	0.92971	0.89011	0.88927	1.70103				72.9492	0.00173	97.692				72.6629	-0.01752	98.4111
		1633.66	0.91164	0.87329	0.87927	1.69803				72.9924	0.00159	97.6923				72.7081	-0.01752	98.4292
		1631.73	0.8844	0.84997	0.86002	1.67909				73.0365	0.00145	97.6915				72.7494	-0.01742	98.4601
		1629.8	0.8495	0.82207	0.83249	1.66917				73.0776	0.00164	97.6898				72.7886	-0.01729	98.4744
		1627.87	0.80813	0.79244	0.79813	1.67043				73.1205	0.00175	97.6887				72.8287	-0.01739	98.4804
		1625.95	0.76125	0.76654	0.75802	1.67096				73.1575	0.00166	97.6866				72.8679	-0.01729	98.479
		1624.02	0.71008	0.74676	0.71364	1.67226				73.1982	0.00191	97.6847				72.9068	-0.01716	98.4802
		1622.09	0.6566	0.72855	0.66752	1.67032				73.2466	0.00191	97.6851				72.9514	-0.01709	98.4758
		1620.16	0.60067	0.70734	0.62011	1.6569				73.2895	0.00217	97.6834				72.9925	-0.01688	98.4779
		1618.23	0.54125	0.68263	0.57109	1.64851				73.328	0.00236	97.6824				73.0381	-0.01665	98.4759
		1616.3	0.47818	0.65572	0.52008	1.65198				73.3697	0.00234	97.6815				73.0817	-0.01662	98.4781
		1614.37	0.41245	0.63062	0.46715	1.63986				73.4111	0.00244	97.6785				73.1187	-0.01657	98.4758
		1612.44	0.34649	0.60466	0.41313	1.61127				73.4545	0.0025	97.6771				73.1633	-0.0165	98.474
		1610.52	0.28291	0.57162	0.35898	1.57602				73.4971	0.00235	97.6759				73.2061	-0.01656	98.4711
		1608.59	0.22396	0.52446	0.30545	1.52211				73.5356	0.00236	97.6733				73.2493	-0.0164	98.4686
		1606.66	0.17122	0.45952	0.25273	1.43992				73.5821	0.00248	97.6719				73.2853	-0.01632	98.4688
		1604.73	0.1263	0.38177	0.20031	1.34813				73.6181	0.00234	97.6725				73.3263	-0.01633	98.4674
		1602.8	0.09069	0.30636	0.14864	1.2802				73.6598	0.0024	97.67				73.3721	-0.01627	98.4678
		1600.87	0.06463	0.25414	0.09902	1.25246				73.7046	0.00231	97.6677				73.4112	-0.01644	98.4652
		1598.94	0.04562	0.23095	0.05272	1.24617				73.7375	0.00236	97.6656				73.4559	-0.01655	98.4645
		1597.01	0.03173	0.22285	0.01242	1.23233				73.7844	0.00241	97.663				73.4928	-0.01657	98.4607
		1595.09	0.02521	0.21455	-0.01859	1.1982				73.8262	0.0025	97.6617				73.5376	-0.01671	98.4611
		1593.16	0.0301	0.20431	-0.0376	1.14975				73.8659	0.00257	97.659				73.5815	-0.01676	98.4603
		1591.23	0.04737	0.20028	-0.04283	1.1005				73.9097	0.00258	97.6579				73.6209	-0.01669	98.4602
		1589.3	0.07407	0.20772	-0.03535	1.05987				73.9497	0.00235	97.6567				73.6622	-0.01687	98.4594
		1587.37	0.10721	0.22406	-0.01846	1.03203				73.9907	0.00215	97.6539				73.7085	-0.01688	98.4578
		1585.44	0.14795	0.24303	0.00613	1.02251				74.0347	0.00225	97.6507				73.7453	-0.01678	98.4559
		1583.51	0.19553	0.26075	0.03742	1.03834				74.078	0.00223	97.6487				73.7868	-0.01695	98.4541
		1581.58	0.24605	0.27542	0.07339	1.07197				74.118	0.00219	97.647				73.8301	-0.01705	98.4534
		1579.66	0.29664	0.28704	0.11097	1.10223				74.1595	0.00204	97.6455				73.877	-0.01726	98.4518
		1577.73	0.34705	0.30184	0.14805	1.12029				74.2022	0.00218	97.6445				73.9174	-0.01739	98.4513
		1575.8	0.39767	0.32681	0.18507	1.12802				74.2432	0.00227	97.6436				73.9575	-0.01732	98.4495
		1573.87	0.44742	0.34758	0.22324	1.13019				74.29	0.00233	97.6433				73.9959	-0.01754	98.4484
		1571.94	0.4943	0.36125	0.26301	1.14998				74.3302	0.00258	97.643				74.0397	-0.0175	98.4467
		1570.01	0.53623	0.38327	0.30383	1.21118				74.3696	0.00281	97.6411				74.0788	-0.01701	98.4447
		1568.08	0.57294	0.41345	0.34561	1.28569				74.4136	0.00312	97.6411				74.121	-0.01706	98.4417
		1566.15	0.60765	0.44354	0.39015	1.33838				74.4561	0.00335	97.6388				74.1681	-0.01722	98.4395
		1564.23	0.64179	0.47533	0.43755	1.38089				74.4954	0.00341	97.6369				74.2084	-0.01709	98.4389
		1562.3	0.67511	0.50262	0.48628	1.41386				74.54	0.00336	97.6366				74.2473	-0.01676	98.4367
		1560.37	0.7082	0.53992	0.53537	1.46827				74.5809	0.00341	97.6347				74.2887	-0.01645	98.4353
		1558.44	0.74178	0.623	0.58473	1.58096				74.6247	0.00342	97.6349				74.3288	-0.01633	98.4337
		1556.51	0.77534	0.6848	0.6344	1.63283				74.6637	0.00326	97.633				74.3755	-0.01622	98.4319
		1554.58	0.80742	0.72063	0.68423	1.6404				74.7063	0.00321	97.6291				74.4129	-0.01609	98.4309
		1552.65	0.8369	0.75899	0.73382	1.65425				74.7515	0.00324	97.6253				74.4588	-0.01637	98.4299
		1550.72	0.86466	0.79983	0.78338	1.67302				74.7879	0.00301	97.6224				74.4958	-0.01688	98.429
		1548.8	0.89301	0.83883	0.83315	1.68946				74.8327	0.00276	97.6201				74.5424	-0.01692	98.43
		1546.87	0.92338	0.86823	0.88274	1.70057				74.876	0.00252	97.6191				74.5807	-0.01688	98.4299
		1544.94	0.95388	0.89229	0.93072	1.71566				74.9158	0.00237	97.6182				74.6238	-0.01678	98.4303
		1543.01	0.97676	0.91608	0.97135	1.73934				74.9591	0.00226	97.6176				74.6662	-0.01698	98.4307
		1541.08	0.98622	0.94796	0.99923	1.77532				75.0002	0.00226	97.6162				74.7148	-0.01697	98.431
		1539.15	0.9824	0.98564	1.01319	1.8				75.0405	0.00225	97.6123				74.7499	-0.01677	98.4314
		1537.22	0.96737	0.99567	1.01363	1.78591				75.0813	0.00211	97.6108				74.7933	-0.01673	98.43
		1535.29	0.94285	0.99381	1.00099	1.7725				75.1242	0.00189	97.6108				74.8333	-0.01671	98.4283
		1533.37	0.91027	0.99862	0.97625	1.78217				75.1654	0.0017	97.6086				74.8781	-0.01646	98.4269
		1531.44	0.87093	1	0.94042	1.78986				75.2061	0.0019	97.6069				74.9165	-0.0161	98.4274
		1529.51	0.82687	0.98954	0.89519	1.78614				75.2483	0.00222	97.6051				74.9618	-0.01605	98.4257
		1527.58	0.7812	0.9711	0.84375	1.79021				75.2914	0.0024	97.6048				75.0028	-0.0161	98.4241
		1525.65	0.73304	0.94296	0.78656	1.79824				75.3351	0.0026	97.604				75.0447	-0.0161	98.4216
		1523.72	0.68084	0.89085	0.72344	1.80028				75.374	0.0027	97.6016				75.0851	-0.01604	98.4202
		1521.79	0.62441	0.77799	0.65539	1.79923				75.4103	0.00262	97.6017				75.1272	-0.01627	98.4181
		1519.86	0.56302	0.61808	0.58349	1.78115				75.4582	0.00255	97.6008				75.1685	-0.01632	98.4156
		1517.93	0.4958	0.47362	0.5088	1.73901				75.4967	0.00274	97.5995				75.2133	-0.01644	98.4166
		1516.01	0.42318	0.3756	0.43233	1.67828				75.5403	0.00302	97.5969				75.2522	-0.01651	98.4164
		1514.08	0.34747	0.35834	0.35557	1.60839				75.5818	0.00326	97.5958				75.296	-0.01666	98.4159
		1512.15	0.27218	0.39785	0.28043	1.543				75.6225	0.00333	97.5962				75.3348	-0.01676	98.4147
		1510.22	0.20219	0.44369	0.20944	1.49696				75.663	0.00306	97.5963				75.3769	-0.01687	98.4148
		1508.29	0.14202	0.46993	0.14496	1.49356				75.7122	0.0029	97.5942				75.416	-0.01676	98.414
		1506.36	0.09201	0.47202	0.08703	1.54208				75.752	0.00289	97.5919				75.4617	-0.01672	98.414
		1504.43	0.05244	0.45789	0.03638	1.5632				75.7906	0.00309	97.5911				75.5009	-0.0166	98.4123
		1502.5	0.02468	0.43884	-0.00481	1.55127				75.8357	0.00324	97.5894				75.5463	-0.01627	98.4118
		1500.58	0.00888	0.41545	-0.03506	1.53803				75.8751	0.00316	97.5871				75.5853	-0.01631	98.4117
		1498.65	0.00341	0.38568	-0.05382	1.52561				75.9198	0.00324	97.5845				75.6296	-0.01623	98.4096
		1496.72	0.00667	0.34978	-0.06083	1.50251				75.963	0.00328	97.5839				75.6678	-0.01609	98.4085
		1494.79	0.0186	0.31611	-0.05614	1.46335				75.9991	0.00334	97.5854				75.7101	-0.01599	98.4073
		1492.86	0.04183	0.28874	-0.03968	1.42128				76.0367	0.00358	97.5862				75.7549	-0.01588	98.4061
		1490.93	0.07795	0.26201	-0.01255	1.38313				76.085	0.00395	97.5859				75.7918	-0.01583	98.4035
		1489	0.12216	0.2342	0.02181	1.33966				76.1262	0.00404	97.5866				75.8359	-0.01593	98.4024
		1487.07	0.16519	0.2108	0.05835	1.28124				76.1671	0.00422	97.5871				75.8779	-0.01587	98.401
		1485.15	0.198	0.19163	0.0904	1.2147				76.2085	0.00433	97.5844				75.9151	-0.01595	98.402
		1483.22	0.22133	0.17351	0.11515	1.14582				76.2555	0.00449	97.5824				75.9606	-0.0163	98.4002
		1481.29	0.24071	0.15473	0.13405	1.07276				76.2995	0.0048	97.5824				76	-0.0166	98.3997
		1479.36	0.25852	0.13656	0.14821	1.0001				76.3382	0.00492	97.5819				76.0431	-0.01678	98.3984
		1477.43	0.2745	0.12117	0.15818	0.93787				76.3791	0.00514	97.5816				76.0871	-0.01686	98.3976
		1475.5	0.28798	0.11042	0.16501	0.8945				76.4186	0.00497	97.5804				76.1298	-0.01687	98.3964
		1473.57	0.29942	0.11013	0.17032	0.86852				76.4637	0.00497	97.578				76.1685	-0.01715	98.3949
		1471.64	0.30909	0.12488	0.1751	0.84317				76.5062	0.00494	97.5764				76.2137	-0.01708	98.3951
		1469.72	0.31682	0.14695	0.17968	0.82708				76.5488	0.00516	97.5733				76.2505	-0.01689	98.3935
		1467.79	0.3225	0.17601	0.18404	0.85349				76.587	0.00515	97.5713				76.2932	-0.01687	98.3923
		1465.86	0.32625	0.22842	0.18763	0.95541				76.6314	0.0052	97.5698				76.3321	-0.01678	98.3893
		1463.93	0.32903	0.30592	0.18972	1.10752				76.674	0.00516	97.5685				76.3749	-0.01642	98.3877
		1462	0.33209	0.37309	0.19035	1.22362				76.7143	0.00528	97.5668				76.4125	-0.01623	98.386
		1460.07	0.33585	0.42012	0.18991	1.30211				76.7554	0.00537	97.5675				76.4596	-0.01614	98.3859
		1458.14	0.34073	0.46282	0.1895	1.3876				76.7936	0.00552	97.5667				76.4939	-0.01608	98.3836
		1456.21	0.34743	0.49506	0.19111	1.45807				76.84	0.0058	97.565				76.545	-0.01621	98.3814
		1454.29	0.35636	0.50047	0.19602	1.46321				76.8811	0.00579	97.564				76.5838	-0.01602	98.381
		1452.36	0.36813	0.4952	0.20472	1.44608				76.9229	0.00593	97.5617				76.6299	-0.01596	98.3798
		1450.43	0.38357	0.49279	0.21767	1.43933				76.9659	0.00597	97.5599				76.6719	-0.01612	98.3805
		1448.5	0.40256	0.50249	0.23486	1.44802				77.0094	0.00586	97.5565				76.7115	-0.01636	98.3802
		1446.57	0.42485	0.53136	0.25634	1.46344				77.0546	0.0055	97.5556				76.7508	-0.01665	98.381
		1444.64	0.45098	0.57659	0.28282	1.48212				77.0923	0.0055	97.5541				76.7956	-0.01681	98.3812
		1442.71	0.4805	0.63055	0.31462	1.51201				77.1344	0.00569	97.5516				76.836	-0.01671	98.3799
		1440.78	0.51266	0.68126	0.35181	1.54951				77.1749	0.00595	97.5471				76.8825	-0.01682	98.3791
		1438.86	0.54858	0.72702	0.39437	1.59205				77.2183	0.0057	97.5447				76.9227	-0.01674	98.3788
		1436.93	0.59114	0.78805	0.44223	1.65374				77.2613	0.00568	97.5422				76.9664	-0.01661	98.3784
		1435	0.64436	0.85046	0.49533	1.70753				77.3006	0.00563	97.54				77.0026	-0.01659	98.3767
		1433.07	0.707	0.88737	0.55266	1.72839				77.3406	0.00549	97.5389				77.048	-0.01659	98.3745
		1431.14	0.76989	0.91445	0.61195	1.74201				77.3835	0.00543	97.5383				77.0835	-0.01634	98.373
		1429.21	0.82403	0.94	0.67084	1.75623				77.4266	0.00558	97.5384				77.1272	-0.01624	98.3709
		1427.28	0.86503	0.95701	0.72738	1.7623				77.4649	0.00586	97.5351				77.171	-0.01613	98.3677
		1425.35	0.89335	0.96811	0.78204	1.7663				77.5092	0.00586	97.5324				77.2109	-0.01606	98.3671
		1423.43	0.90918	0.97757	0.8359	1.7715				77.5542	0.00554	97.5321				77.2504	-0.01605	98.3652
		1421.5	0.91119	0.98307	0.88504	1.77534				77.5913	0.00516	97.5314				77.2974	-0.01565	98.3624
		1419.57	0.89934	0.99054	0.92413	1.78781				77.6361	0.00518	97.5306				77.3345	-0.01572	98.3613
		1417.64	0.87554	0.9995	0.95102	1.8				77.6783	0.00517	97.5298				77.3829	-0.01554	98.3613
		1415.71	0.84381	1	0.96569	1.79702				77.7174	0.00522	97.5278				77.4169	-0.01574	98.3606
		1413.78	0.80962	0.99344	0.96839	1.7898				77.7554	0.00544	97.5261				77.463	-0.0158	98.3595
		1411.85	0.7776	0.98043	0.95925	1.78897				77.796	0.00561	97.5232				77.507	-0.01582	98.3574
		1409.92	0.7483	0.95742	0.9382	1.79003				77.8379	0.00559	97.5208				77.5501	-0.01586	98.3573
		1408	0.71737	0.92053	0.90516	1.78912				77.8801	0.00555	97.5226				77.5917	-0.01572	98.3566
		1406.07	0.67973	0.86477	0.86116	1.78795				77.9221	0.00562	97.5225				77.6315	-0.01561	98.354
		1404.14	0.63301	0.79068	0.80815	1.78089				77.9617	0.00569	97.522				77.6707	-0.01566	98.3543
		1402.21	0.57923	0.71961	0.74765	1.75846				78.0068	0.00571	97.5214				77.7215	-0.01561	98.3544
		1400.28	0.5234	0.67386	0.68162	1.7186				78.0451	0.00569	97.52				77.7584	-0.01559	98.3529
		1398.35	0.46809	0.66209	0.61204	1.65707				78.0901	0.00558	97.5186				77.8014	-0.01565	98.3511
		1396.42	0.41364	0.66982	0.53987	1.57422				78.129	0.00552	97.5172				77.8375	-0.01548	98.3507
		1394.49	0.36188	0.6707	0.46676	1.47943				78.1708	0.00537	97.5151				77.8808	-0.01539	98.3503
		1392.57	0.31613	0.6539	0.39566	1.3947				78.2113	0.00522	97.5149				77.9192	-0.01549	98.3495
		1390.64	0.27964	0.62761	0.32983	1.34109				78.2565	0.00529	97.5142				77.9672	-0.01552	98.3473
		1388.71	0.25543	0.59925	0.27128	1.32528				78.2965	0.00533	97.5116				78.0059	-0.01569	98.3464
		1386.78	0.24462	0.56911	0.21972	1.33965				78.339	0.00538	97.5112				78.0492	-0.01596	98.3453
		1384.85	0.24651	0.54151	0.1738	1.36349				78.3805	0.00548	97.5095				78.0896	-0.01599	98.3425
		1382.92	0.26217	0.53277	0.13404	1.39102				78.4204	0.00558	97.5085				78.1321	-0.01644	98.3412
		1380.99	0.29573	0.56614	0.10355	1.42074				78.4691	0.00544	97.5076				78.1757	-0.01649	98.3387
		1379.06	0.35005	0.64767	0.0863	1.44786				78.5099	0.00533	97.5061				78.2157	-0.01674	98.337
		1377.14	0.41959	0.7507	0.08316	1.4867				78.5529	0.00518	97.505				78.2579	-0.01682	98.3354
		1375.21	0.48896	0.84357	0.08979	1.55562				78.5919	0.00503	97.5042				78.3041	-0.01687	98.3326
		1373.28	0.54392	0.90298	0.10094	1.63403				78.6328	0.00496	97.5029				78.3469	-0.01687	98.3308
		1371.35	0.58056	0.92414	0.11516	1.68491				78.6744	0.00485	97.5017				78.3872	-0.01684	98.3306
		1369.42	0.60123	0.93084	0.1336	1.71058				78.7141	0.00485	97.5014				78.4281	-0.01688	98.3299
		1367.49	0.61014	0.94306	0.15689	1.7218				78.7549	0.00473	97.4986				78.4691	-0.01684	98.3289
		1365.56	0.61289	0.96169	0.18341	1.72276				78.7988	0.0045	97.4955				78.514	-0.01682	98.3289
		1363.63	0.61464	0.98419	0.20976	1.72084				78.8389	0.00448	97.4934				78.5542	-0.01654	98.3276
		1361.71	0.61907	1.00539	0.2351	1.71292				78.8837	0.00462	97.4917				78.5973	-0.0166	98.3286
		1359.78	0.6287	1.0146	0.26179	1.69377				78.9264	0.00471	97.4919				78.6391	-0.01652	98.3286
		1357.85	0.64528	1.00977	0.29287	1.67131				78.9694	0.00472	97.4905				78.6762	-0.01668	98.3276
		1355.92	0.66862	0.99126	0.33144	1.652				79.0102	0.00462	97.4895				78.7236	-0.01667	98.3272
		1353.99	0.69356	0.95296	0.37801	1.63471				79.0502	0.00468	97.4888				78.7639	-0.01648	98.3275
		1352.06	0.70982	0.88716	0.42738	1.62064				79.0947	0.00471	97.4882				78.8024	-0.01624	98.3252
		1350.13	0.70751	0.80031	0.4713	1.61896				79.1309	0.00465	97.4861				78.845	-0.01611	98.3224
		1348.2	0.68434	0.72702	0.50369	1.63775				79.1713	0.0047	97.4845				78.8888	-0.01607	98.3209
		1346.28	0.64677	0.711	0.52202	1.67273				79.2176	0.0048	97.4845				78.9307	-0.01594	98.3196
		1344.35	0.60443	0.75795	0.52671	1.71001				79.2638	0.00484	97.4838				78.9694	-0.01597	98.3185
		1342.42	0.56316	0.83197	0.52115	1.74041				79.3053	0.0051	97.4817				79.0156	-0.0158	98.3174
		1340.49	0.52414	0.89756	0.51023	1.76179				79.3462	0.00535	97.4776				79.0559	-0.01569	98.3154
		1338.56	0.48897	0.93485	0.49834	1.76632				79.3883	0.00558	97.4761				79.0991	-0.01542	98.3138
		1336.63	0.46081	0.93654	0.48836	1.74724				79.4266	0.0057	97.4755				79.1361	-0.01544	98.3131
		1334.7	0.44205	0.90743	0.48163	1.71305				79.4743	0.00576	97.4732				79.1811	-0.0157	98.3112
		1332.77	0.43378	0.85502	0.47809	1.67658				79.5108	0.00579	97.4709				79.2244	-0.01598	98.3118
		1330.85	0.43577	0.79021	0.47628	1.64465				79.5585	0.00561	97.4699				79.2618	-0.01605	98.3122
		1328.92	0.44692	0.73041	0.47519	1.61747				79.5928	0.00558	97.4685				79.3059	-0.01614	98.312
		1326.99	0.46673	0.69051	0.47602	1.59099				79.6389	0.00561	97.4665				79.347	-0.01639	98.3111
		1325.06	0.49542	0.67505	0.48108	1.56508				79.6792	0.00562	97.4647				79.3866	-0.01637	98.3101
		1323.13	0.53158	0.68228	0.49144	1.55082				79.7213	0.00535	97.4624				79.4296	-0.01651	98.31
		1321.2	0.5693	0.71077	0.50524	1.5623				79.7635	0.00505	97.4624				79.4731	-0.01692	98.3097
		1319.27	0.59967	0.75915	0.51779	1.60186				79.8081	0.00513	97.4603				79.5132	-0.01703	98.3084
		1317.34	0.61837	0.81924	0.52547	1.65623				79.8467	0.00519	97.4574				79.5544	-0.01715	98.3075
		1315.42	0.62979	0.87837	0.53058	1.70871				79.8891	0.00519	97.4558				79.5952	-0.01752	98.3076
		1313.49	0.64184	0.92846	0.53942	1.75042				79.9303	0.00517	97.454				79.6394	-0.01782	98.3063
		1311.56	0.66023	0.96516	0.55721	1.77861				79.9755	0.00544	97.4513				79.6817	-0.01794	98.3039
		1309.63	0.68754	0.98813	0.58614	1.7958				80.0188	0.00565	97.4507				79.7179	-0.018	98.3039
		1307.7	0.72344	1.00162	0.62746	1.80684				80.0588	0.00557	97.4504				79.7627	-0.01818	98.3043
		1305.77	0.76572	1.00973	0.68252	1.81433				80.0995	0.00547	97.4496				79.8011	-0.0185	98.3037
		1303.84	0.81171	1.01462	0.74866	1.81927				80.1405	0.00543	97.45				79.8452	-0.01883	98.3015
		1301.91	0.85889	1.01767	0.81544	1.82215				80.1862	0.00546	97.4488				79.8824	-0.01862	98.2988
		1299.98	0.9053	1.01945	0.87133	1.82329				80.2248	0.00531	97.4491				79.9255	-0.01864	98.2975
		1298.06	0.94953	1.02015	0.91273	1.82381				80.2664	0.00516	97.4487				79.9698	-0.01874	98.2963
		1296.13	0.98987	1.02009	0.94249	1.82425				80.3111	0.00503	97.4479				80.0135	-0.0185	98.2958
		1294.2	1.02304	1.01934	0.96367	1.82457				80.3518	0.00503	97.4474				80.0532	-0.01825	98.2938
		1292.27	1.04419	1.01785	0.97551	1.82472				80.3954	0.0051	97.4477				80.0936	-0.01824	98.2936
		1290.34	1.0496	1.01579	0.97249	1.82431				80.4381	0.00493	97.4461				80.1346	-0.01818	98.2919
		1288.41	1.04065	1.01355	0.95051	1.82294				80.4779	0.00524	97.4453				80.1755	-0.0181	98.2883
		1286.48	1.02353	1.0111	0.9131	1.8197				80.5167	0.00533	97.4444				80.2192	-0.01816	98.2863
		1284.55	1.00462	1.00811	0.86795	1.81259				80.5605	0.00541	97.444				80.2585	-0.01809	98.286
		1282.63	0.98692	1.00443	0.82046	1.79845				80.6061	0.00542	97.4448				80.2993	-0.01819	98.2856
		1280.7	0.96839	1	0.7727	1.77206				80.6505	0.00528	97.4431				80.3457	-0.01835	98.2845
		1278.77	0.94374	1.00063	0.72629	1.7279				80.6833	0.00537	97.4418				80.3853	-0.0182	98.2835
		1276.84	0.90917	1.00131	0.68399	1.67195				80.7289	0.00524	97.4403				80.4283	-0.0183	98.2802
		1274.91	0.86508	0.9993	0.64669	1.62644				80.7696	0.00518	97.4405				80.4677	-0.01815	98.2791
		1272.98	0.8145	0.99114	0.61076	1.61051				80.8154	0.00494	97.439				80.5101	-0.01816	98.2779
		1271.05	0.76104	0.96874	0.57213	1.62983				80.8566	0.00484	97.4379				80.5539	-0.01812	98.2768
		1269.12	0.70788	0.92045	0.53176	1.67682				80.8977	0.00448	97.4374				80.5942	-0.01793	98.2777
		1267.2	0.65752	0.84476	0.49454	1.7232				80.9364	0.00441	97.4379				80.6398	-0.01783	98.2765
		1265.27	0.6119	0.76392	0.4652	1.74259				80.9787	0.0044	97.4374				80.6795	-0.0177	98.2745
		1263.34	0.57253	0.70996	0.44662	1.74194				81.0254	0.00425	97.4348				80.7253	-0.01771	98.2744
		1261.41	0.54033	0.69095	0.44074	1.74435				81.0618	0.00426	97.4359				80.7657	-0.01752	98.2745
		1259.48	0.51567	0.67943	0.44932	1.7576				81.1031	0.00437	97.4354				80.8086	-0.01753	98.2732
		1257.55	0.49882	0.64057	0.47318	1.77389				81.1476	0.00443	97.435				80.8507	-0.01734	98.2722
		1255.62	0.4903	0.5747	0.50999	1.78541				81.1876	0.00436	97.4335				80.8868	-0.01727	98.2718
		1253.69	0.49037	0.524	0.55396	1.79035				81.2286	0.00457	97.4314				80.9305	-0.01708	98.2706
		1251.77	0.49927	0.53166	0.5978	1.79137				81.2717	0.0048	97.4292				80.9722	-0.01686	98.2682
		1249.84	0.51729	0.60264	0.6366	1.78925				81.3171	0.0049	97.4265				81.0135	-0.01671	98.2658
		1247.91	0.54567	0.7073	0.66741	1.7853				81.3559	0.00475	97.4242				81.0557	-0.01666	98.2666
		1245.98	0.58579	0.80994	0.68625	1.78068				81.4022	0.00463	97.422				81.0927	-0.01655	98.2664
		1244.05	0.63777	0.88923	0.69264	1.77609				81.4386	0.005	97.4201				81.1388	-0.01643	98.2654
		1242.12	0.69975	0.94089	0.6976	1.77253				81.487	0.00505	97.4174				81.1803	-0.01642	98.2641
		1240.19	0.76768	0.97075	0.71662	1.77305				81.528	0.00502	97.4153				81.223	-0.01643	98.2638
		1238.26	0.83484	0.98693	0.75279	1.77968				81.5728	0.00517	97.4131				81.2662	-0.01631	98.2641
		1236.34	0.89176	0.99612	0.79314	1.78943				81.6147	0.00526	97.4096				81.3071	-0.01627	98.2618
		1234.41	0.9297	1.00272	0.81953	1.7972				81.6509	0.0052	97.4089				81.3443	-0.01636	98.2607
		1232.48	0.94632	1.00849	0.82175	1.8				81.6924	0.00517	97.4085				81.3818	-0.01649	98.2598
		1230.55	0.94653	1.0135	0.80357	1.79704				81.7339	0.00522	97.4068				81.4245	-0.01631	98.2599
		1228.62	0.93647	1.017	0.77568	1.78338				81.7762	0.00552	97.4032				81.4707	-0.0161	98.257
		1226.69	0.91784	1.01783	0.74442	1.75726				81.8189	0.0058	97.4				81.5113	-0.01613	98.256
		1224.76	0.88798	1.01561	0.71039	1.72437				81.8608	0.00587	97.3987				81.5518	-0.01606	98.2565
		1222.83	0.84347	1.00613	0.67333	1.69521				81.9038	0.00615	97.3962				81.596	-0.01621	98.2567
		1220.91	0.78442	0.99115	0.63458	1.67592				81.945	0.00627	97.395				81.6357	-0.01614	98.2558
		1218.98	0.71659	0.97519	0.59558	1.66721				81.989	0.00623	97.3944				81.6767	-0.01615	98.2535
		1217.05	0.64852	0.96086	0.55592	1.66972				82.0259	0.00634	97.3943				81.7233	-0.01618	98.2541
		1215.12	0.58677	0.94583	0.51575	1.6852				82.0681	0.00645	97.3922				81.7602	-0.01595	98.2546
		1213.19	0.53429	0.92838	0.48003	1.7112				82.105	0.00649	97.389				81.8014	-0.01607	98.2555
		1211.26	0.49208	0.91247	0.45698	1.73741				82.149	0.00657	97.3874				81.8467	-0.0165	98.2553
		1209.33	0.46006	0.90195	0.45181	1.75153				82.1923	0.00656	97.3879				81.8845	-0.01677	98.2558
		1207.4	0.43552	0.89196	0.46483	1.74666				82.2352	0.00632	97.388				81.9293	-0.01681	98.2532
		1205.48	0.41387	0.86912	0.49333	1.7192				82.2777	0.00584	97.3866				81.9689	-0.01674	98.2503
		1203.55	0.39279	0.81969	0.53271	1.66451				82.3186	0.00555	97.3867				82.0115	-0.0167	98.2487
		1201.62	0.37403	0.73873	0.5759	1.58338				82.3602	0.00538	97.3849				82.0533	-0.01684	98.248
		1199.69	0.36211	0.63719	0.61364	1.49401				82.3992	0.00533	97.3833				82.0937	-0.01722	98.2474
		1197.76	0.36316	0.54364	0.63712	1.42976				82.4429	0.00543	97.3812				82.1386	-0.01755	98.246
		1195.83	0.38143	0.49193	0.64254	1.42213				82.4837	0.00546	97.3812				82.1759	-0.01779	98.2443
		1193.9	0.41374	0.50016	0.63379	1.47929				82.5273	0.00549	97.3832				82.2206	-0.01772	98.2429
		1191.97	0.45046	0.56254	0.61823	1.57414				82.5724	0.00538	97.3829				82.258	-0.01749	98.2403
		1190.05	0.48481	0.65768	0.60098	1.66469				82.6111	0.00552	97.3817				82.3013	-0.01726	98.2388
		1188.12	0.51562	0.76027	0.58553	1.7282				82.6551	0.00571	97.3812				82.3435	-0.01726	98.2378
		1186.19	0.54329	0.84998	0.57555	1.76616				82.6956	0.00593	97.3794				82.3828	-0.0173	98.2377
		1184.26	0.56739	0.91602	0.57221	1.78768				82.7383	0.00599	97.377				82.4301	-0.0172	98.2355
		1182.33	0.58716	0.95621	0.57102	1.79978				82.7821	0.00597	97.3743				82.4701	-0.01713	98.2345
		1180.4	0.60249	0.97159	0.56472	1.80645				82.8236	0.006	97.3725				82.5104	-0.01667	98.2348
		1178.47	0.61294	0.96316	0.55066	1.80926				82.8629	0.00576	97.3726				82.5487	-0.01629	98.2346
		1176.54	0.61638	0.93637	0.53187	1.80957				82.905	0.00533	97.3699				82.5938	-0.01614	98.2351
		1174.62	0.61126	0.90717	0.51032	1.80358				82.9475	0.00505	97.3677				82.6348	-0.01602	98.2345
		1172.69	0.59927	0.89519	0.48475	1.78872				82.9909	0.00517	97.3665				82.6779	-0.01597	98.2354
		1170.76	0.58418	0.90671	0.45549	1.76675				83.0316	0.00498	97.3669				82.7167	-0.01603	98.2353
		1168.83	0.56962	0.92608	0.42627	1.74478				83.073	0.00501	97.3655				82.7609	-0.01597	98.2362
		1166.9	0.5585	0.92561	0.40223	1.73038				83.1144	0.00499	97.3651				82.8019	-0.01613	98.2355
		1164.97	0.55384	0.88622	0.38904	1.72843				83.1572	0.00493	97.3644				82.8499	-0.01604	98.2361
		1163.04	0.55979	0.81577	0.39344	1.7401				83.2001	0.00498	97.3657				82.8884	-0.01563	98.2356
		1161.11	0.58087	0.753	0.41892	1.76042				83.2396	0.00507	97.3649				82.9304	-0.01553	98.2336
		1159.19	0.61627	0.73939	0.46159	1.78056				83.2774	0.00511	97.3629				82.9651	-0.01555	98.232
		1157.26	0.65672	0.78007	0.51181	1.79314				83.3177	0.00531	97.362				83.0089	-0.01558	98.2287
		1155.33	0.69108	0.8459	0.56059	1.79441				83.3588	0.00543	97.3598				83.052	-0.01564	98.2278
		1153.4	0.71422	0.90733	0.6028	1.78366				83.4091	0.00539	97.3591				83.0923	-0.01575	98.2262
		1151.47	0.72606	0.94772	0.63637	1.76098				83.4483	0.00537	97.3534				83.1315	-0.01572	98.2237
		1149.54	0.72768	0.95544	0.66109	1.72714				83.4895	0.0052	97.3504				83.1741	-0.01564	98.2213
		1147.61	0.72245	0.93079	0.67718	1.68761				83.5286	0.00518	97.3485				83.2185	-0.01549	98.2193
		1145.68	0.71702	0.89992	0.68433	1.65559				83.5711	0.00536	97.3465				83.2571	-0.01545	98.2172
		1143.76	0.71768	0.89755	0.68254	1.64635				83.6126	0.00557	97.3449				83.3013	-0.01579	98.2162
		1141.83	0.72722	0.93239	0.67343	1.66423				83.6584	0.00567	97.3434				83.3458	-0.01614	98.2154
		1139.9	0.7447	0.98251	0.66022	1.69837				83.6975	0.00602	97.3403				83.3788	-0.01619	98.2135
		1137.97	0.765	1.02204	0.64649	1.73103				83.7405	0.00627	97.3392				83.4242	-0.0163	98.2129
		1136.04	0.78096	1.0421	0.63446	1.7436				83.782	0.00634	97.3387				83.467	-0.01642	98.2105
		1134.11	0.7906	1.0471	0.62409	1.71953				83.8289	0.00634	97.3349				83.5052	-0.01655	98.2089
		1132.18	0.79937	1.04521	0.61642	1.65627				83.8658	0.00621	97.336				83.5503	-0.0166	98.2091
		1130.25	0.81229	1.0357	0.61646	1.57933				83.9111	0.00615	97.3358				83.5973	-0.01659	98.208
		1128.33	0.8282	1.01827	0.62846	1.53117				83.9507	0.00611	97.3351				83.6336	-0.0166	98.2075
		1126.4	0.84225	0.99134	0.64999	1.53645				83.9926	0.00585	97.3343				83.6785	-0.01652	98.2075
		1124.47	0.84997	0.95237	0.67327	1.58756				84.0329	0.00572	97.3322				83.717	-0.01633	98.2063
		1122.54	0.84809	0.89901	0.69124	1.6604				84.0772	0.00574	97.3312				83.7565	-0.01609	98.2058
		1120.61	0.83318	0.83242	0.70187	1.72836				84.1181	0.00566	97.3313				83.8027	-0.01612	98.2053
		1118.68	0.80332	0.76093	0.70676	1.77309				84.1623	0.00567	97.3294				83.8397	-0.01592	98.2045
		1116.75	0.76173	0.69892	0.707	1.7931				84.2016	0.00574	97.3271				83.8829	-0.01575	98.2031
		1114.82	0.71558	0.65982	0.70302	1.79636				84.2454	0.00588	97.3264				83.9245	-0.0156	98.2018
		1112.9	0.67136	0.65051	0.69753	1.78964				84.2861	0.00622	97.3237				83.9673	-0.01566	98.201
		1110.97	0.63308	0.67117	0.69396	1.77699				84.3271	0.00644	97.3224				84.0102	-0.01547	98.201
		1109.04	0.60312	0.71619	0.69315	1.76046				84.3673	0.00668	97.3217				84.0501	-0.0153	98.2001
		1107.11	0.58328	0.77203	0.69304	1.73896				84.4068	0.00708	97.3202				84.0911	-0.01531	98.1995
		1105.18	0.57474	0.81766	0.68955	1.70837				84.4478	0.00726	97.3198				84.1358	-0.01526	98.1961
		1103.25	0.57507	0.83434	0.67561	1.66537				84.4959	0.00705	97.3173				84.1738	-0.01538	98.1923
		1101.32	0.57388	0.81614	0.64376	1.61249				84.5327	0.00689	97.3164				84.2144	-0.01552	98.1909
		1099.39	0.5586	0.77041	0.59113	1.561				84.5771	0.00694	97.3145				84.2568	-0.01561	98.1902
		1097.47	0.5256	0.71152	0.52167	1.52433				84.6187	0.00687	97.313				84.2994	-0.01554	98.19
		1095.54	0.48115	0.65541	0.44278	1.50335				84.6595	0.0069	97.3121				84.3411	-0.01556	98.1899
		1093.61	0.43368	0.61573	0.36198	1.48712				84.6989	0.00669	97.3124				84.3854	-0.0153	98.1889
		1091.68	0.38924	0.60024	0.28555	1.47142				84.7395	0.00655	97.3116				84.4222	-0.01562	98.1867
		1089.75	0.35141	0.60983	0.21786	1.46092				84.7842	0.00648	97.3109				84.4653	-0.01591	98.1813
		1087.82	0.32196	0.64079	0.16155	1.45339				84.8294	0.00638	97.3107				84.5059	-0.0162	98.1752
		1085.89	0.30159	0.68775	0.11826	1.44106				84.87	0.00642	97.3087				84.5449	-0.01647	98.1743
		1083.96	0.29092	0.74446	0.08899	1.42938				84.9114	0.00653	97.3089				84.5877	-0.01652	98.1754
		1082.03	0.29096	0.80371	0.07415	1.43745				84.9519	0.00654	97.3087				84.6285	-0.01628	98.1752
		1080.11	0.30264	0.85921	0.07391	1.47319				84.9974	0.00641	97.3098				84.6706	-0.01619	98.1748
		1078.18	0.32563	0.9068	0.08847	1.51947				85.0385	0.00623	97.311				84.7188	-0.01619	98.1748
		1076.25	0.35757	0.94349	0.11782	1.55037				85.0826	0.00601	97.3097				84.7535	-0.01591	98.1742
		1074.32	0.39428	0.96667	0.16103	1.55699				85.1212	0.00612	97.3083				84.7969	-0.01585	98.1725
		1072.39	0.43113	0.97409	0.21525	1.55405				85.1631	0.00608	97.3072				84.8378	-0.0155	98.1719
		1070.46	0.46462	0.96388	0.27521	1.55753				85.2034	0.00588	97.3046				84.8813	-0.01523	98.1758
		1068.53	0.49376	0.93492	0.33497	1.56451				85.2505	0.00564	97.3012				84.921	-0.01484	98.1796
		1066.6	0.52048	0.88746	0.39183	1.56616				85.2888	0.0054	97.2989				84.965	-0.01468	98.1803
		1064.68	0.54799	0.82398	0.44849	1.5665				85.3307	0.0051	97.2961				85.0015	-0.01457	98.1814
		1062.75	0.57809	0.74979	0.50967	1.57658				85.3744	0.00507	97.294				85.0459	-0.01454	98.1818
		1060.82	0.61001	0.67211	0.57677	1.60059				85.4128	0.00508	97.2918				85.0856	-0.01464	98.1817
		1058.89	0.64237	0.60029	0.646	1.63487				85.4563	0.00531	97.2889				85.1283	-0.01473	98.1818
		1056.96	0.67558	0.54817	0.71192	1.67325				85.4986	0.00549	97.2889				85.1705	-0.01509	98.1801
		1055.03	0.71147	0.53093	0.77201	1.70986				85.5412	0.0054	97.2883				85.2158	-0.01524	98.1781
		1053.1	0.75128	0.55581	0.82795	1.74042				85.5829	0.00562	97.2867				85.2564	-0.01529	98.1792
		1051.17	0.79529	0.62027	0.88304	1.76302				85.627	0.00583	97.2854				85.2983	-0.01511	98.1788
		1049.25	0.84319	0.71438	0.9371	1.77832				85.6726	0.00607	97.2858				85.3377	-0.01515	98.1787
		1047.32	0.8933	0.81618	0.98342	1.78823				85.7144	0.00615	97.2867				85.3782	-0.01513	98.1787
		1045.39	0.94325	0.89822	1.01543	1.79424				85.754	0.00642	97.2875				85.4249	-0.01488	98.1769
		1043.46	0.99054	0.94742	1.03359	1.79758				85.7951	0.0065	97.2869				85.4643	-0.01488	98.1745
		1041.53	1.03171	0.96883	1.04265	1.79933				85.8371	0.00663	97.2854				85.5066	-0.01494	98.173
		1039.6	1.0604	0.97318	1.04708	1.8				85.8755	0.0067	97.2845				85.5497	-0.01484	98.1713
		1037.67	1.07141	0.96987	1.05011	1.80054				85.9183	0.00665	97.2819				85.5904	-0.01452	98.1706
		1035.74	1.06582	0.96459	1.05365	1.80104				85.9627	0.00658	97.2798				85.6313	-0.01448	98.1697
		1033.82	1.04877	0.95681	1.05755	1.8016				86.0025	0.00644	97.2767				85.6732	-0.0147	98.1683
		1031.89	1.0252	0.94523	1.05947	1.80211				86.0418	0.00649	97.2761				85.7137	-0.01471	98.1669
		1029.96	0.99955	0.93714	1.0569	1.80263				86.0862	0.00668	97.2744				85.7558	-0.01476	98.1664
		1028.03	0.97577	0.94336	1.04828	1.80327				86.1241	0.00668	97.2726				85.7969	-0.01482	98.1642
		1026.1	0.95573	0.96335	1.03236	1.80167				86.1679	0.00651	97.2711				85.842	-0.01485	98.1625
		1024.17	0.93805	0.98517	1.00761	1.79418				86.213	0.00618	97.2682				85.8864	-0.01492	98.1615
		1022.24	0.91853	0.99844	0.97275	1.77577				86.2522	0.00597	97.2666				85.9235	-0.01482	98.1602
		1020.31	0.89226	1	0.92816	1.74626				86.2954	0.00589	97.2646				85.9582	-0.0148	98.1599
		1018.39	0.85705	0.9935	0.87679	1.72179				86.3382	0.00603	97.2635				86.0026	-0.01479	98.1571
		1016.46	0.81494	0.96864	0.82312	1.72409				86.3781	0.00631	97.2606				86.049	-0.01463	98.1578
		1014.53	0.77035	0.91433	0.77155	1.75082				86.4188	0.00645	97.2599				86.0849	-0.0145	98.156
		1012.6	0.72844	0.83332	0.72468	1.7785				86.4619	0.00656	97.2596				86.1265	-0.01454	98.155
		1010.67	0.69347	0.76574	0.68165	1.79405				86.5011	0.00643	97.2575				86.1689	-0.01438	98.1528
		1008.74	0.66537	0.76198	0.63896	1.80124				86.5468	0.00635	97.2555				86.2087	-0.01429	98.1519
		1006.81	0.63987	0.82115	0.59355	1.80557				86.5844	0.00655	97.2529				86.2494	-0.01439	98.1516
		1004.88	0.61349	0.89447	0.54519	1.80838				86.6266	0.00672	97.2525				86.2932	-0.01427	98.1509
		1002.96	0.58495	0.94659	0.49669	1.80976				86.6718	0.0068	97.2515				86.3304	-0.01394	98.1504
		1001.03	0.55398	0.9759	0.45313	1.81042				86.7132	0.00683	97.2515				86.3777	-0.01357	98.1479
		999.098	0.52262	0.99092	0.41973	1.81041				86.7515	0.00671	97.2505				86.4181	-0.01359	98.1483
		997.169	0.49519	0.99635	0.39727	1.80926				86.7971	0.00642	97.2514				86.4625	-0.01357	98.146
		995.241	0.47546	0.99404	0.38047	1.80685				86.8414	0.00645	97.2501				86.5041	-0.01328	98.1468
		993.312	0.46553	0.98473	0.3624	1.80261				86.8794	0.00623	97.2482				86.5482	-0.01318	98.145
		991.383	0.4667	0.96859	0.33897	1.79617				86.922	0.00621	97.2479				86.5893	-0.01327	98.143
		989.454	0.48042	0.94598	0.31172	1.78697				86.9617	0.00626	97.2477				86.6332	-0.01319	98.1424
		987.526	0.50714	0.91885	0.28875	1.77384				87.0029	0.00608	97.2471				86.6733	-0.01314	98.1408
		985.597	0.54089	0.89094	0.27677	1.7556				87.0429	0.00603	97.2463				86.713	-0.01311	98.1404
		983.668	0.57017	0.86457	0.2756	1.73088				87.0856	0.00573	97.2454				86.7579	-0.01316	98.1393
		981.739	0.58732	0.83898	0.28433	1.6975				87.1274	0.00564	97.2443				86.8016	-0.0132	98.1395
		979.811	0.59593	0.81315	0.30262	1.65427				87.168	0.00579	97.2429				86.8394	-0.013	98.1402
		977.882	0.60582	0.78689	0.32493	1.60516				87.2153	0.00614	97.2398				86.8845	-0.01289	98.1407
		975.953	0.62372	0.76099	0.34209	1.5592				87.2518	0.00611	97.2382				86.9218	-0.01289	98.1399
		974.024	0.65103	0.73881	0.34987	1.52054				87.2937	0.00608	97.2346				86.9641	-0.013	98.1398
		972.096	0.68609	0.72493	0.35084	1.48552				87.342	0.00607	97.2324				87.0062	-0.01319	98.1411
		970.167	0.72496	0.72288	0.34889	1.45649				87.3805	0.00617	97.23				87.0502	-0.01327	98.1401
		968.238	0.76198	0.73583	0.3461	1.44408				87.4207	0.00637	97.2283				87.0874	-0.0132	98.1392
		966.309	0.79206	0.76254	0.3441	1.45341				87.4635	0.00645	97.2259				87.1274	-0.01323	98.1385
		964.381	0.81275	0.79287	0.34545	1.48028				87.5058	0.00677	97.2236				87.1683	-0.01337	98.1375
		962.452	0.82546	0.81479	0.35362	1.51477				87.5471	0.00691	97.2206				87.2096	-0.01338	98.1348
		960.523	0.83503	0.8233	0.37151	1.54575				87.583	0.00649	97.2184				87.2546	-0.01354	98.131
		958.594	0.84658	0.82101	0.39959	1.56816				87.6252	0.00601	97.2161				87.2981	-0.01361	98.1301
		956.665	0.86252	0.81483	0.43557	1.58368				87.6701	0.00588	97.2151				87.3399	-0.0136	98.128
		954.737	0.88246	0.81191	0.4751	1.59456				87.7102	0.00602	97.2146				87.3784	-0.01358	98.1274
		952.808	0.9037	0.81634	0.51345	1.60367				87.7517	0.006	97.2122				87.4227	-0.0133	98.1256
		950.879	0.92213	0.82932	0.54849	1.6165				87.7963	0.00581	97.2107				87.4645	-0.01303	98.1261
		948.95	0.93619	0.85129	0.58194	1.63618				87.8339	0.00568	97.2101				87.5068	-0.01307	98.1257
		947.022	0.94765	0.8805	0.61738	1.65996				87.876	0.00562	97.2098				87.5474	-0.01299	98.1252
		945.093	0.95686	0.91125	0.65813	1.68476				87.918	0.00547	97.2089				87.5902	-0.01288	98.1243
		943.164	0.96224	0.93769	0.70612	1.71109				87.9587	0.00515	97.2079				87.6303	-0.01318	98.1237
		941.235	0.96483	0.95781	0.75988	1.73812				88.0011	0.00536	97.2089				87.669	-0.01308	98.124
		939.307	0.9678	0.97237	0.81234	1.76134				88.039	0.00575	97.2104				87.7144	-0.01313	98.1225
		937.378	0.97284	0.98252	0.85514	1.77757				88.0808	0.00598	97.2103				87.7572	-0.01325	98.1215
		935.449	0.9801	0.98933	0.88876	1.78731				88.1209	0.00601	97.2108				87.7957	-0.01317	98.1198
		933.52	0.98986	0.99353	0.92236	1.79281				88.1635	0.00596	97.2127				87.8377	-0.01308	98.1182
		931.592	1.00224	0.99541	0.96075	1.79622				88.204	0.00599	97.2129				87.881	-0.01314	98.1155
		929.663	1.01436	0.99603	0.99668	1.79836				88.2489	0.00602	97.2121				87.9219	-0.01295	98.1155
		927.734	1.02131	0.99659	1.01882	1.7994				88.2949	0.00622	97.2126				87.9644	-0.01296	98.1132
		925.805	1.02251	0.99719	1.02281	1.79989				88.3356	0.00613	97.2127				88.0062	-0.01302	98.1123
		923.877	1.022	0.9978	1.00952	1.80042				88.3786	0.00638	97.2126				88.0506	-0.01291	98.1125
		921.948	1.02118	0.99839	0.97795	1.80093				88.4204	0.0068	97.2101				88.0918	-0.0131	98.1136
		920.019	1.01774	0.99803	0.92701	1.80102				88.4613	0.00665	97.2074				88.1292	-0.01298	98.114
		918.09	1.01001	0.9959	0.86159	1.79883				88.4999	0.00627	97.2051				88.1726	-0.01261	98.113
		916.161	0.99821	0.99289	0.79159	1.79247				88.5432	0.00617	97.2028				88.2114	-0.01258	98.1115
		914.233	0.98324	0.99049	0.7248	1.77925				88.5896	0.00625	97.2011				88.2542	-0.01247	98.1103
		912.304	0.96587	0.99043	0.66436	1.75408				88.6269	0.00641	97.2009				88.2971	-0.01251	98.1103
		910.375	0.94683	0.9926	0.61207	1.7141				88.6678	0.00652	97.2011				88.3359	-0.01254	98.1079
		908.446	0.92685	0.99498	0.57085	1.66983				88.7091	0.00643	97.1991				88.3824	-0.01243	98.1073
		906.518	0.90668	0.99654	0.54371	1.63772				88.7592	0.00677	97.1973				88.422	-0.0122	98.1062
		904.589	0.887	0.99833	0.53056	1.61757				88.7974	0.00666	97.1967				88.4623	-0.01215	98.1053
		902.66	0.86851	1.00127	0.52613	1.59636				88.836	0.00623	97.1957				88.5058	-0.01204	98.1029
		900.731	0.85199	1.00452	0.52323	1.57329				88.8795	0.00633	97.1952				88.5475	-0.01193	98.101
		898.803	0.83874	1.00632	0.51777	1.56408				88.9192	0.00643	97.1954				88.589	-0.01183	98.1008
		896.874	0.83145	1.0057	0.50896	1.57742				88.9632	0.00624	97.195				88.6295	-0.01174	98.0995
		894.945	0.83364	1.00168	0.49689	1.6016				89.0073	0.00585	97.1941				88.6722	-0.0118	98.0994
		893.016	0.84377	0.99519	0.48214	1.62367				89.0467	0.00577	97.1918				88.7147	-0.01167	98.0978
		891.088	0.85194	0.98882	0.46608	1.64532				89.0926	0.00574	97.1895				88.7588	-0.01145	98.0961
		889.159	0.84869	0.98523	0.45035	1.6735				89.133	0.00577	97.1887				88.7981	-0.01133	98.0954
		887.23	0.83366	0.98471	0.43608	1.70883				89.175	0.00575	97.1879				88.8364	-0.01145	98.0951
		885.301	0.81222	0.98539	0.42343	1.74418				89.2162	0.00594	97.1863				88.8801	-0.01122	98.0936
		883.373	0.78945	0.98559	0.41127	1.77147				89.2572	0.00604	97.1857				88.9228	-0.01092	98.093
		881.444	0.7686	0.98489	0.39771	1.78939				89.3017	0.00594	97.1837				88.9645	-0.01113	98.0916
		879.515	0.75146	0.98409	0.38306	1.80114				89.344	0.00621	97.1809				89.009	-0.01145	98.0907
		877.586	0.7389	0.98408	0.37167	1.80784				89.3766	0.00658	97.1782				89.05	-0.01144	98.091
		875.658	0.73113	0.98398	0.36714	1.80828				89.4187	0.00697	97.1768				89.0931	-0.01138	98.0899
		873.729	0.72735	0.98165	0.3675	1.80272				89.4608	0.00698	97.1752				89.1332	-0.01152	98.0894
		871.8	0.72567	0.97548	0.3696	1.78619				89.5074	0.00698	97.1735				89.1768	-0.01157	98.0889
		869.871	0.72501	0.96286	0.37401	1.75436				89.5466	0.00704	97.1711				89.2166	-0.01162	98.0871
		867.942	0.72621	0.94134	0.37922	1.70322				89.5941	0.00709	97.17				89.2599	-0.01163	98.0861
		866.014	0.72963	0.91402	0.38029	1.63117				89.6322	0.00694	97.1688				89.2985	-0.01174	98.086
		864.085	0.73344	0.88884	0.37767	1.54084				89.6786	0.00696	97.1665				89.3389	-0.01185	98.0848
		862.156	0.73676	0.87365	0.37917	1.43985				89.7195	0.00696	97.1654				89.3834	-0.01173	98.0835
		860.227	0.74209	0.87469	0.39182	1.34771				89.7564	0.00673	97.1658				89.4243	-0.01156	98.0808
		858.299	0.75209	0.89489	0.41674	1.30369				89.7981	0.00672	97.1658				89.4679	-0.01141	98.079
		856.37	0.76574	0.9302	0.45039	1.34247				89.8439	0.00681	97.1632				89.507	-0.01151	98.0771
		854.441	0.77971	0.96942	0.48863	1.44748				89.8788	0.00708	97.1614				89.5492	-0.01149	98.0764
		852.512	0.79302	1.00093	0.52917	1.56118				89.9273	0.00726	97.161				89.5902	-0.01157	98.0768
		850.584	0.80781	1.01997	0.57019	1.64701				89.9698	0.00727	97.1616				89.6342	-0.01146	98.0769
		848.655	0.82659	1.02871	0.60789	1.70558				90.0138	0.0074	97.1592				89.6772	-0.01133	98.0769
		846.726	0.85079	1.03142	0.63556	1.74557				90.0525	0.00792	97.1565				89.7195	-0.01115	98.0763
		844.797	0.88084	1.03168	0.64656	1.76965				90.0944	0.00831	97.1533				89.7577	-0.01103	98.0739
		842.869	0.91588	1.03287	0.63883	1.77827				90.1353	0.00845	97.1512				89.7994	-0.01102	98.0733
		840.94	0.95334	1.03406	0.61478	1.77242				90.177	0.00875	97.1483				89.8398	-0.01129	98.0734
		839.011	0.98854	1.0351	0.57741	1.75402				90.2179	0.00887	97.1469				89.8833	-0.01131	98.0731
		837.082	1.01377	1.03626	0.52904	1.72916				90.2574	0.00907	97.1449				89.9254	-0.01129	98.0731
		835.154	1.01871	1.03747	0.47256	1.70459				90.3027	0.00893	97.144				89.9642	-0.01114	98.0731
		833.225	0.99731	1.03651	0.41113	1.6783				90.3435	0.0089	97.1418				90.0041	-0.01109	98.0734
		831.296	0.95479	1.03162	0.34741	1.64144				90.385	0.00915	97.139				90.052	-0.01117	98.0727
		829.367	0.90198	1.02108	0.28382	1.58483				90.4279	0.00913	97.1387				90.0922	-0.01134	98.0713
		827.438	0.8446	1.00511	0.22357	1.50045				90.47	0.00907	97.1385				90.1326	-0.01152	98.0695
		825.51	0.78265	0.98702	0.17064	1.38868				90.5118	0.00921	97.1397				90.1751	-0.01165	98.0697
		823.581	0.71644	0.97241	0.12904	1.27001				90.5512	0.00949	97.1388				90.2162	-0.01169	98.0701
		821.652	0.64943	0.96423	0.10183	1.17571				90.5931	0.00951	97.1375				90.2607	-0.01158	98.0695
		819.723	0.58488	0.95839	0.09064	1.12381				90.6393	0.00959	97.1354				90.3017	-0.01167	98.0694
		817.795	0.52283	0.94449	0.09615	1.11342				90.6793	0.00981	97.1351				90.3442	-0.01172	98.0697
		815.866	0.46272	0.90902	0.11839	1.13507				90.7185	0.01015	97.1351				90.3873	-0.01181	98.0684
		813.937	0.40486	0.83836	0.15575	1.16958				90.7618	0.01033	97.134				90.4281	-0.01187	98.0662
		812.008	0.34931	0.72431	0.20335	1.20411				90.802	0.01035	97.1341				90.4692	-0.01191	98.0644
		810.08	0.29603	0.57773	0.25451	1.27844				90.8453	0.01038	97.1328				90.5142	-0.01185	98.0621
		808.151	0.24573	0.42833	0.30837	1.43205				90.8885	0.0101	97.1311				90.5523	-0.01182	98.0609
		806.222	0.19943	0.29673	0.3725	1.60622				90.9305	0.00958	97.1277				90.5953	-0.01195	98.0598
		804.293	0.1581	0.18797	0.45249	1.71933				90.9745	0.0095	97.1275				90.6353	-0.01194	98.0591
		802.365	0.12202	0.11564	0.5417	1.77011				91.0094	0.0095	97.1267				90.6798	-0.01179	98.059
		800.436	0.0896	0.09756	0.62802	1.79255				91.0534	0.00944	97.1255				90.7168	-0.01188	98.0588
		798.507	0.05856	0.13877	0.70607	1.80417				91.0949	0.00928	97.1252				90.7613	-0.01194	98.0576
		796.578	0.0295	0.23409	0.77573	1.81139				91.1398	0.00919	97.1231				90.8027	-0.01185	98.0577
		794.65	0.00646	0.35368	0.8352	1.81615				91.1813	0.00932	97.1215				90.8422	-0.01178	98.0566
		792.721	-0.00738	0.45138	0.88109	1.81871				91.22	0.0095	97.1189				90.8856	-0.01167	98.0563
		790.792	-0.01204	0.51209	0.91116	1.82005				91.2649	0.00954	97.1166				90.927	-0.01156	98.058
		788.863	-0.0091	0.52892	0.92474	1.82079				91.304	0.00968	97.1143				90.9669	-0.01153	98.058
		786.934	-0.000583089	0.46978	0.92194	1.82138				91.3464	0.00984	97.1131				91.0097	-0.01127	98.0574
		785.006	0.011	0.33967	0.90324	1.82239				91.384	0.00988	97.1107				91.0513	-0.01101	98.0559
		783.077	0.02318	0.20106	0.87002	1.82271				91.4273	0.01032	97.1078				91.0924	-0.01093	98.0544
		781.148	0.03475	0.10232	0.82467	1.8219				91.469	0.01053	97.1064				91.1348	-0.01055	98.0523
		779.219	0.04727	0.0475	0.77009	1.81875				91.5151	0.01077	97.1041				91.1779	-0.01015	98.0526
		777.291	0.06399	0.02346	0.70868	1.80961				91.5562	0.01094	97.1028				91.2181	-0.01009	98.0512
		775.362	0.08536	0.0253	0.64196	1.79144				91.5941	0.01104	97.1018				91.2582	-0.0101	98.0517
		773.433	0.1092	0.06857	0.57075	1.7667				91.64	0.01105	97.1009				91.3001	-0.01008	98.0523
		771.504	0.13388	0.17842	0.49575	1.74249				91.6767	0.01143	97.1006				91.3412	-0.00974	98.0503
		769.576	0.15683	0.34937	0.4183	1.72589				91.719	0.01189	97.1006				91.38	-0.00943	98.0487
		767.647	0.17626	0.53266	0.34096	1.72043				91.763	0.01243	97.1003				91.4219	-0.00932	98.0495
		765.718	0.19526	0.68079	0.26719	1.7205				91.8017	0.0127	97.0997				91.4627	-0.00932	98.0493
		763.789	0.2179	0.78166	0.20042	1.71077				91.8456	0.01239	97.099				91.5059	-0.00949	98.0491
		761.861	0.2437	0.84648	0.14346	1.67834				91.8871	0.01248	97.0978				91.5464	-0.0095	98.0495
		759.932	0.26999	0.88895	0.09845	1.62111				91.93	0.01229	97.0967				91.591	-0.00941	98.0478
		758.003	0.29623	0.91848	0.06707	1.54292				91.9712	0.01239	97.0959				91.6344	-0.00923	98.047
		756.074	0.32284	0.93995	0.05062	1.44998				92.0149	0.01226	97.0941				91.6726	-0.00896	98.0439
		754.146	0.34952	0.95508	0.04985	1.35241				92.0494	0.01222	97.0916				91.718	-0.0087	98.0404
		752.217	0.3763	0.96442	0.06519	1.2616				92.0998	0.0121	97.0897				91.7609	-0.00875	98.0388
		750.288	0.40337	0.96753	0.09715	1.18486				92.1391	0.01222	97.0874				91.8021	-0.00879	98.0381
		748.359	0.43048	0.96249	0.1452	1.12233				92.1756	0.01236	97.0863				91.846	-0.00867	98.0334
		746.431	0.45725	0.9464	0.20449	1.06518				92.2241	0.01249	97.0826				91.8811	-0.00854	98.0302
		744.502	0.48335	0.91802	0.26801	1.01866				92.2626	0.01281	97.0799				91.9258	-0.00848	98.0279
		742.573	0.5087	0.88182	0.33389	1.03018				92.308	0.01316	97.0787				91.9701	-0.00834	98.0248
		740.644	0.53373	0.84823	0.40394	1.1443				92.3488	0.01377	97.0782				92.0128	-0.00832	98.0231
		738.715	0.55938	0.82749	0.47571	1.33329				92.3916	0.01364	97.0761				92.0561	-0.00849	98.0219
		736.787	0.5873	0.8235	0.54431	1.51961				92.432	0.01383	97.0749				92.0956	-0.0084	98.0217
		734.858	0.62038	0.83445	0.60834	1.64831				92.4736	0.01416	97.0749				92.1415	-0.00845	98.0222
		732.929	0.66017	0.8572	0.66907	1.71563				92.5147	0.01428	97.0726				92.1814	-0.00858	98.0225
		731	0.70172	0.88889	0.72736	1.74704				92.5545	0.01416	97.0717				92.2226	-0.00849	98.0231
		729.072	0.73621	0.92446	0.78295	1.76338				92.5967	0.01416	97.0702				92.2649	-0.00865	98.0248
		727.143	0.76019	0.95627	0.83521	1.77243				92.6416	0.01426	97.0719				92.3091	-0.0086	98.0269
		725.214	0.77694	0.97843	0.88364	1.77719				92.681	0.01449	97.0738				92.3528	-0.0083	98.0271
		723.285	0.79092	0.9904	0.92767	1.77982				92.7286	0.01446	97.0738				92.3937	-0.00849	98.0268
		721.357	0.80488	0.9958	0.96584	1.78153				92.7677	0.01442	97.0727				92.4363	-0.00878	98.0272
		719.428	0.8184	0.99806	0.99561	1.78305				92.8091	0.01485	97.0722				92.4749	-0.00867	98.028
		717.499	0.82832	0.99852	1.01525	1.78448				92.8494	0.01516	97.0713				92.5148	-0.00872	98.0289
		715.57	0.83291	1	1.02529	1.78534				92.8906	0.01518	97.0697				92.5584	-0.00873	98.0282
		713.642	0.83254	1.00084	1.02794	1.78595				92.9333	0.01504	97.0688				92.5958	-0.00855	98.0277
		711.713	0.82713	0.99991	1.02617	1.78674				92.975	0.01522	97.068				92.6452	-0.00873	98.026
		709.784	0.81856	0.99381	1.02292	1.78768				93.0176	0.01499	97.0675				92.686	-0.00864	98.0262
		707.855	0.8108	0.97735	1.01918	1.78839				93.055	0.01478	97.0667				92.7265	-0.00875	98.0241
		705.927	0.80557	0.94812	1.0158	1.78901				93.0995	0.01479	97.0663				92.7649	-0.00861	98.0233
		703.998	0.80239	0.91427	1.0129	1.79002				93.1441	0.01489	97.0647				92.8112	-0.00856	98.025
		702.069	0.801	0.89421	1.01069	1.79061				93.1848	0.01483	97.063				92.8477	-0.00837	98.0238
		700.14	0.80158	0.9018	1.00962	1.79099				93.2285	0.01482	97.0612				92.8915	-0.00839	98.0228
		698.211	0.80405	0.9322	1.01013	1.79066				93.2681	0.01486	97.059				92.9337	-0.00828	98.0204
		696.283	0.80819	0.96677	1.01349	1.78851				93.3091	0.01516	97.0571				92.9747	-0.0082	98.0204
		694.354	0.8148	0.99104	1.02223	1.7842				93.355	0.01577	97.0554				93.0129	-0.0081	98.0201
		692.425	0.82419	1.00329	1.03956	1.77898				93.3992	0.01595	97.0541				93.055	-0.00778	98.0208
		690.496	0.83627	1.00855	1.06688	1.77512				93.4395	0.01636	97.0538				93.0996	-0.00755	98.0212
		688.568	0.85105	1.01046	1.0967	1.77472				93.4808	0.01696	97.0517				93.1444	-0.00724	98.0222
		686.639	0.86853	1.01092	1.11524	1.77865				93.5219	0.01729	97.0474				93.1843	-0.00714	98.022
		684.71	0.8888	1.01092	1.11464	1.78521				93.5647	0.01772	97.0456				93.2282	-0.00684	98.0214
		682.781	0.91194	1.01187	1.09724	1.79181				93.6043	0.01802	97.0448				93.2684	-0.00666	98.0229
		680.853	0.93785	1.01321	1.06996	1.79707				93.6463	0.01838	97.0444				93.312	-0.0066	98.023
		678.924	0.96604	1.01416	1.03838	1.80134				93.6865	0.0187	97.0447				93.3531	-0.00654	98.0238
		676.995	0.97788	1.01411	1.02432	1.80413				93.73	0.01892	97.0433				93.3975	-0.00638	98.023
		675.066	0.98824	1.0133	1.00795	1.80576				93.7709	0.01908	97.043				93.4319	-0.00628	98.0223
		673.138	0.9971	1.01136	0.98927	1.80419				93.8143	0.0192	97.0411				93.4786	-0.00655	98.0207
		671.209	1.00448	1.00789	0.96829	1.79785				93.8542	0.01926	97.0385				93.5213	-0.00657	98.0193
		669.28	1.01037	1.00718	0.94499	1.79615				93.8973	0.01921	97.0374				93.5586	-0.00669	98.017
		667.351	1.01477	1.01245	0.91939	1.80489				93.9343	0.01917	97.0394				93.6047	-0.00674	98.0163
		665.423	1.01767	1.01287	0.89147	1.79857				93.9802	0.01908	97.0396				93.645	-0.00664	98.0155
		663.494	1.01909	1.00927	0.86125	1.77331				94.0207	0.01897	97.0378				93.6838	-0.00647	98.0134
		661.565	1.01902	1.0067	0.82872	1.7327				94.0625	0.01891	97.0359				93.7309	-0.00637	98.0106
		659.636	1.01746	1.00505	0.79388	1.68132				94.1039	0.01894	97.033				93.7716	-0.00641	98.0092
		657.708	1.01441	1.00603	0.75673	1.64162				94.151	0.01885	97.0319				93.8139	-0.00642	98.0088
		655.779	1.00988	1.00393	0.71728	1.6423				94.1933	0.0188	97.031				93.8543	-0.00634	98.0084
		653.85	1.00385	0.99717	0.67551	1.68044				94.229	0.01892	97.0323				93.8961	-0.00593	98.0083
		651.921	0.99633	0.98523	0.63144	1.72445				94.274	0.0192	97.0325				93.9408	-0.00588	98.0072
		649.992	0.98732	0.97041	0.58505	1.7557				94.3141	0.0196	97.032				93.9785	-0.00567	98.007
				0.9585	--	1.77554				94.3512	0.01983	97.0295				94.0238	-0.00544	98.0049
				0.95557	--	1.78741				94.3975	0.01996	97.0275				94.0684	-0.0054	98.0019
				0.96402	--	1.79454				94.4349	0.02034	97.0266				94.1086	-0.00536	98.0003
				0.98075	--	1.79947				94.4809	0.02052	97.0255				94.148	-0.00506	98.0005
				0.99817	--	1.80251				94.5227	0.02086	97.0246				94.1928	-0.00477	97.9992
				1.01017	--	1.80409				94.5669	0.02121	97.0238				94.2339	-0.00461	97.9988
				1.01642	--	1.8049				94.6038	0.02148	97.022				94.2755	-0.00463	97.9976
				1.01929	--	1.80577				94.6489	0.02186	97.0188				94.3151	-0.00459	97.9956
				1.02023	--	1.80504				94.6877	0.02198	97.0173				94.358	-0.00453	97.9937
				1.02015	--	1.80292				94.7324	0.02187	97.016				94.3968	-0.00443	97.9917
				1.01935	--	1.79749				94.7763	0.0219	97.0158				94.4321	-0.00439	97.9913
				1.01802	--	1.78218				94.8143	0.02218	97.0148				94.4767	-0.00436	97.9926
				1.01649	--	1.75112				94.8604	0.02234	97.0135				94.5217	-0.00405	97.9915
				1.01446	--	1.71848				94.9032	0.02262	97.0122				94.5602	-0.00396	97.9898
				1.01173	--	1.70189				94.9386	0.02273	97.0113				94.6049	-0.00395	97.9899
				1.01724	--	1.69471				94.9821	0.02276	97.0115				94.6472	-0.0036	97.9874
				1.02212	--	1.70108				95.0233	0.02295	97.0118				94.6911	-0.00328	97.9851
				1.02457	--	1.73413				95.067	0.02294	97.0119				94.7343	-0.00323	97.9841
				1.02502	--	1.77159				95.1103	0.02327	97.0105				94.7741	-0.00307	97.9842
				1.01528	--	1.79086				95.1511	0.02362	97.009				94.8184	-0.00291	97.9846
				0.98576	--	1.79704				95.1903	0.02388	97.007				94.8565	-0.00263	97.9829
				0.93591	--	1.79898				95.2313	0.02405	97.0043				94.8978	-0.00255	97.9812
				0.88854	--	1.79924				95.2759	0.0243	97.0022				94.9382	-0.00263	97.9814
				0.88187	--	1.79924				95.314	0.02463	97.0008				94.9809	-0.00266	97.981
				0.92807	--	1.79947				95.3529	0.02483	96.9992				95.023	-0.00266	97.9795
				1	--	1.8				95.3969	0.02529	96.9968				95.065	-0.00282	97.9796
										95.4388	0.02538	96.9945				95.1054	-0.00279	97.98
										95.4826	0.02565	96.9922				95.1452	-0.00253	97.9789
										95.5231	0.02582	96.9904				95.1849	-0.00245	97.9767
										95.5677	0.02617	96.9884				95.2274	-0.00262	97.9765
										95.6092	0.02664	96.9867				95.2687	-0.00298	97.977
										95.6517	0.02689	96.9861				95.3132	-0.00296	97.9777
										95.6933	0.02712	96.9861				95.3561	-0.00278	97.977
										95.7358	0.02722	96.9848				95.3994	-0.00256	97.9778
										95.7789	0.02757	96.984				95.4387	-0.00232	97.9786
										95.8179	0.02796	96.9823				95.4814	-0.00222	97.979
										95.8601	0.02827	96.9804				95.5217	-0.00219	97.9785
										95.9018	0.0284	96.9805				95.5636	-0.00238	97.9783
										95.9434	0.0286	96.9791				95.6052	-0.0025	97.9792
										95.9896	0.02865	96.9784				95.6505	-0.00249	97.9788
										96.0289	0.02894	96.9768				95.6918	-0.00214	97.9792
										96.0728	0.02921	96.9756				95.731	-0.00184	97.9768
										96.1103	0.02942	96.9735				95.7745	-0.00173	97.9758
										96.1546	0.02976	96.9707				95.8141	-0.0015	97.9753
										96.1927	0.02977	96.9687				95.8598	-0.00112	97.9756
										96.2374	0.02964	96.9683				95.8998	-0.00108	97.9751
										96.2786	0.03004	96.9676				95.943	-0.00087792	97.9753
										96.3181	0.03058	96.9649				95.9858	-0.000500088	97.974
										96.3629	0.03091	96.9643				96.0248	-6.66788e-05	97.9734
										96.4093	0.03129	96.9637				96.0691	0.000477869	97.9726
										96.4474	0.03152	96.9627				96.1102	0.000589018	97.9697
										96.4953	0.03179	96.9608				96.1536	0.000666824	97.9681
										96.5302	0.03221	96.9582				96.1918	0.000889099	97.968
										96.5721	0.03248	96.9579				96.2346	0.000961368	97.965
										96.6153	0.03276	96.9578				96.2781	0.00078913	97.9612
										96.6581	0.03316	96.956				96.3189	0.00114	97.9601
										96.6999	0.03351	96.9553				96.3632	0.00135	97.96
										96.7394	0.03374	96.9546				96.4059	0.0014	97.9606
										96.7831	0.03403	96.9521				96.4491	0.00167	97.9605
										96.8232	0.03421	96.9499				96.4876	0.00176	97.9596
										96.8676	0.03436	96.9488				96.5323	0.00198	97.9599
										96.9094	0.03471	96.9474				96.574	0.00213	97.9612
										96.9523	0.03474	96.9475				96.6162	0.00226	97.9599
										96.9964	0.03496	96.947				96.6544	0.00245	97.961
										97.036	0.03541	96.9463				96.6954	0.00267	97.9617
										97.081	0.03586	96.9464				96.7345	0.00294	97.9611
										97.1201	0.036	96.9465				96.7795	0.00331	97.959
										97.159	0.03618	96.9467				96.82	0.0039	97.9581
										97.2023	0.03631	96.9466				96.8602	0.00426	97.9582
										97.2489	0.03661	96.9444				96.9057	0.00456	97.9578
										97.2863	0.03692	96.9426				96.9453	0.00505	97.9573
										97.3292	0.03704	96.9411				96.9863	0.00566	97.9555
										97.3666	0.03744	96.9396				97.0323	0.00609	97.9535
										97.4074	0.03781	96.9384				97.0736	0.00656	97.9527
										97.4508	0.03804	96.937				97.1136	0.00715	97.9512
										97.4912	0.038	96.935				97.1541	0.00751	97.9492
										97.5294	0.03813	96.932				97.1938	0.00764	97.9484
										97.5718	0.03827	96.9284				97.2396	0.00776	97.948
										97.6179	0.03866	96.9256				97.2818	0.00807	97.9454
										97.6569	0.03902	96.9239				97.324	0.00838	97.9445
										97.7028	0.03928	96.9224				97.3655	0.00865	97.9434
										97.7404	0.03933	96.9226				97.4081	0.00893	97.9449
										97.7837	0.03947	96.9206				97.4452	0.00914	97.9459
										97.8228	0.0396	96.9196				97.4876	0.00952	97.9439
										97.8667	0.03958	96.9179				97.5288	0.00997	97.9429
										97.9108	0.03989	96.9166				97.5665	0.01038	97.9431
										97.9493	0.04041	96.9164				97.6128	0.01084	97.944
										97.993	0.04081	96.9162				97.6546	0.01147	97.9439
										98.0331	0.04099	96.9171				97.702	0.01181	97.9448
										98.0756	0.04132	96.9171				97.7394	0.0124	97.9436
										98.1122	0.04165	96.9165				97.7861	0.0128	97.9431
										98.1573	0.04209	96.9125				97.8246	0.01318	97.942
										98.1997	0.04248	96.9098				97.8659	0.01371	97.9416
										98.2467	0.04275	96.9054				97.9136	0.01413	97.9428
										98.2856	0.04305	96.9027				97.9504	0.01452	97.9437
										98.3283	0.04336	96.8997				97.9911	0.01484	97.9433
										98.3713	0.04351	96.8969				98.0315	0.01519	97.9417
										98.4111	0.04376	96.894				98.0773	0.0156	97.9408
										98.4543	0.04411	96.8903				98.1182	0.01624	97.939
										98.4938	0.04429	96.8871				98.156	0.0167	97.9404
										98.5359	0.04433	96.8836				98.2007	0.01732	97.9407
										98.5793	0.04453	96.8827				98.2472	0.01782	97.9402
										98.6172	0.04462	96.8838				98.2897	0.01822	97.9392
										98.6642	0.04504	96.885				98.3281	0.01874	97.9383
										98.6993	0.04536	96.8854				98.369	0.01938	97.9372
										98.7477	0.04547	96.8857				98.4102	0.0201	97.9369
										98.7892	0.04551	96.8853				98.4496	0.0206	97.936
										98.8271	0.04556	96.8841				98.4935	0.02104	97.9355
										98.8708	0.04561	96.8835				98.5368	0.02148	97.9346
										98.9132	0.04581	96.8829				98.5797	0.022	97.9315
										98.9567	0.04609	96.8828				98.6196	0.02225	97.9316
										98.998	0.04622	96.8824				98.6581	0.02276	97.9305
										99.0407	0.04634	96.8801				98.7045	0.02363	97.9306
										99.0837	0.04628	96.8782				98.7415	0.02419	97.9303
										99.126	0.04661	96.8753				98.7859	0.02438	97.9289
										99.1656	0.04693	96.8738				98.8261	0.02473	97.9275
										99.2095	0.04734	96.8724				98.8705	0.02556	97.9277
										99.2512	0.04778	96.8721				98.9099	0.02616	97.9272
										99.2954	0.0481	96.8727				98.9509	0.02691	97.9289
										99.3363	0.04807	96.8724				98.9933	0.02791	97.9285
										99.3782	0.04795	96.8713				99.0356	0.02894	97.9271
										99.419	0.04821	96.8692				99.0826	0.02971	97.9259
										99.4616	0.04846	96.8687				99.1235	0.03018	97.9244
										99.5044	0.04846	96.8681				99.1638	0.03073	97.9233
										99.5433	0.04837	96.8684				99.2095	0.03155	97.9233
										99.5865	0.04825	96.8657				99.2485	0.03246	97.9243
										99.6287	0.0482	96.8635				99.2936	0.03328	97.924
										99.6712	0.04816	96.8622				99.334	0.0342	97.9222
										99.713	0.04808	96.8594				99.3742	0.03468	97.9202
										99.7509	0.0482	96.8584				99.4158	0.0351	97.921
										99.7944	0.04852	96.8582				99.4591	0.03578	97.9206
										99.8311	0.0485	96.8572				99.5028	0.03654	97.9194
										99.876	0.04846	96.8564				99.5415	0.03732	97.9198
										99.9206	0.0486	96.8554				99.5846	0.0382	97.9201
										99.963	0.04864	96.8547				99.6264	0.03907	97.9187
										100.007	0.04862	96.8558				99.6694	0.0397	97.9163
										100.046	0.0485	96.8553				99.7093	0.04038	97.9144
										100.094	0.04837	96.8549				99.7501	0.0411	97.9133
										100.133	0.04829	96.8531				99.7892	0.04196	97.9112
										100.17	0.04833	96.8513				99.8342	0.04272	97.9104
										100.21	0.04823	96.8495				99.8747	0.04356	97.9092
										100.251	0.04809	96.8496				99.9148	0.04447	97.909
										100.295	0.04815	96.8489				99.9587	0.04533	97.9066
										100.339	0.0483	96.8478				99.9961	0.04614	97.9048
										100.378	0.04844	96.8461				100.043	0.04684	97.9051
										100.419	0.04859	96.8439				100.082	0.04787	97.9042
										100.463	0.04867	96.8421				100.129	0.04863	97.9034
										100.505	0.04867	96.8395				100.165	0.04927	97.9039
										100.55	0.04854	96.8394				100.208	0.04998	97.9039
										100.588	0.04823	96.8386				100.252	0.05051	97.9038
										100.631	0.04835	96.8361				100.298	0.05112	97.9031
										100.671	0.04858	96.8338				100.34	0.05149	97.902
										100.712	0.04858	96.8308				100.376	0.05196	97.9029
										100.756	0.04835	96.8283				100.419	0.05251	97.9024
										100.8	0.0483	96.8264				100.461	0.05314	97.9023
										100.838	0.04823	96.8247				100.504	0.05349	97.903
										100.88	0.04811	96.8235				100.548	0.05399	97.9043
										100.924	0.04794	96.822				100.587	0.05448	97.9046
										100.964	0.04808	96.8205				100.628	0.05496	97.9055
										101.005	0.04821	96.8194				100.67	0.0557	97.9055
										101.047	0.04801	96.8198				100.713	0.05642	97.9053
										101.088	0.04766	96.8196				100.755	0.05714	97.9058
										101.129	0.04742	96.8193				100.798	0.05771	97.9053
										101.17	0.04709	96.818				100.839	0.0583	97.9059
										101.213	0.0468	96.8146				100.882	0.05896	97.905
										101.253	0.04674	96.8125				100.923	0.0595	97.9051
										101.298	0.04686	96.8106				100.966	0.06012	97.9031
										101.337	0.04684	96.8094				101.01	0.0606	97.9024
										101.386	0.0465	96.8068				101.048	0.06133	97.9003
										101.424	0.04615	96.8045				101.085	0.06192	97.8989
										101.465	0.04575	96.8018				101.132	0.06213	97.8976
										101.509	0.0455	96.8002				101.172	0.06254	97.897
										101.551	0.04536	96.7985				101.213	0.06313	97.8964
										101.596	0.04558	96.7969				101.259	0.06347	97.8938
										101.634	0.04555	96.7985				101.301	0.06366	97.8931
										101.675	0.04525	96.7992				101.339	0.06399	97.8913
										101.721	0.04492	96.7986				101.383	0.0643	97.8911
										101.761	0.0447	96.798				101.425	0.06511	97.8892
										101.805	0.04462	96.7962				101.47	0.06574	97.8894
										101.844	0.04455	96.795				101.509	0.06613	97.8878
										101.887	0.04461	96.796				101.551	0.0665	97.8883
										101.926	0.04462	96.7948				101.594	0.06696	97.888
										101.971	0.04438	96.793				101.636	0.06755	97.8873
										102.01	0.04397	96.7918				101.68	0.06826	97.8874
										102.05	0.04352	96.7901				101.721	0.06893	97.8869
										102.093	0.04311	96.788				101.762	0.06972	97.8862
										102.138	0.04287	96.7873				101.803	0.07039	97.8854
										102.178	0.04283	96.7864				101.85	0.07058	97.8857
										102.22	0.04266	96.7866				101.893	0.07073	97.8845
										102.26	0.04252	96.7855				101.928	0.0712	97.8845
										102.3	0.04201	96.7815				101.968	0.0719	97.8827
										102.345	0.04153	96.7781				102.015	0.07248	97.8816
										102.386	0.04132	96.7764				102.053	0.07286	97.8801
										102.427	0.04123	96.7753				102.1	0.07341	97.8803
										102.469	0.04118	96.7745				102.139	0.07402	97.8811
										102.51	0.04107	96.7726				102.183	0.07437	97.8796
										102.552	0.04076	96.7718				102.225	0.07467	97.8777
										102.593	0.04041	96.7717				102.264	0.07521	97.877
										102.636	0.04023	96.7704				102.307	0.07565	97.8771
										102.676	0.04	96.7683				102.347	0.07612	97.8771
										102.719	0.03991	96.7683				102.393	0.07628	97.8773
										102.758	0.04003	96.769				102.43	0.07638	97.8771
										102.801	0.03962	96.7693				102.474	0.07639	97.8775
										102.844	0.03916	96.7676				102.516	0.07631	97.8768
										102.883	0.03882	96.7649				102.556	0.07647	97.8748
										102.924	0.03866	96.7654				102.6	0.07667	97.8752
										102.971	0.03841	96.7646				102.639	0.07696	97.8768
										103.011	0.03799	96.7624				102.682	0.07719	97.8767
										103.051	0.03769	96.7603				102.724	0.07741	97.8755
										103.091	0.03732	96.7608				102.763	0.07752	97.8735
										103.133	0.03709	96.7589				102.809	0.07754	97.8728
										103.176	0.03666	96.7564				102.853	0.07757	97.8722
										103.217	0.03658	96.7539				102.892	0.07772	97.8716
										103.264	0.0364	96.7524				102.933	0.07784	97.8706
										103.305	0.03615	96.7515				102.978	0.07774	97.8703
										103.346	0.0359	96.7481				103.017	0.07784	97.8696
										103.387	0.0357	96.7455				103.055	0.0779	97.8692
										103.431	0.03563	96.7446				103.102	0.07779	97.868
										103.468	0.03533	96.7444				103.14	0.07773	97.8673
										103.513	0.0351	96.7426				103.183	0.0778	97.8667
										103.552	0.03476	96.7426				103.224	0.07811	97.8654
										103.593	0.03429	96.742				103.267	0.07864	97.8642
										103.636	0.03395	96.7415				103.31	0.07878	97.8631
										103.675	0.03376	96.7416				103.348	0.07892	97.8611
										103.723	0.03353	96.7403				103.387	0.07908	97.8606
										103.763	0.03311	96.7406				103.431	0.0791	97.8598
										103.805	0.03283	96.7407				103.473	0.07897	97.8583
										103.843	0.03232	96.7393				103.513	0.07895	97.8571
										103.887	0.03179	96.7382				103.554	0.07905	97.857
										103.929	0.0314	96.7382				103.597	0.07892	97.8569
										103.969	0.03125	96.7364				103.638	0.07874	97.8561
										104.015	0.03126	96.7347				103.678	0.0784	97.8566
										104.057	0.03083	96.7332				103.721	0.07811	97.8564
										104.096	0.03043	96.7316				103.761	0.07789	97.8579
										104.138	0.03001	96.7298				103.801	0.0775	97.8564
										104.18	0.02967	96.7284				103.843	0.07709	97.8556
										104.22	0.02916	96.7276				103.892	0.07673	97.8562
										104.263	0.02923	96.7264				103.93	0.07639	97.8577
										104.303	0.02914	96.7244				103.971	0.07588	97.8573
										104.346	0.02906	96.722				104.011	0.0754	97.8575
										104.389	0.02858	96.7209				104.056	0.07511	97.857
										104.433	0.02824	96.7216				104.097	0.07486	97.8562
										104.476	0.02815	96.7214				104.134	0.07468	97.855
										104.515	0.02795	96.719				104.182	0.07435	97.8536
										104.561	0.02786	96.7173				104.222	0.07401	97.8527
										104.601	0.02791	96.7144				104.264	0.07367	97.8532
										104.642	0.02787	96.7116				104.308	0.07337	97.8512
										104.682	0.02743	96.709				104.349	0.0733	97.8486
										104.727	0.02739	96.7078				104.389	0.07319	97.8475
										104.766	0.02724	96.7069				104.431	0.07297	97.8455
										104.807	0.02711	96.7062				104.477	0.07274	97.8459
										104.85	0.02704	96.7036				104.515	0.0724	97.8436
										104.889	0.02707	96.7003				104.558	0.07209	97.8434
										104.93	0.0271	96.7001				104.6	0.07179	97.8429
										104.975	0.02691	96.7001				104.638	0.07166	97.8427
										105.018	0.02653	96.7002				104.682	0.07149	97.8407
										105.056	0.02637	96.6985				104.721	0.07115	97.8392
										105.099	0.02609	96.697				104.763	0.07074	97.839
										105.144	0.02566	96.696				104.802	0.07038	97.8378
										105.186	0.02546	96.6951				104.847	0.06986	97.837
										105.226	0.02534	96.6951				104.888	0.06925	97.8358
										105.272	0.02494	96.6948				104.927	0.06868	97.8366
										105.313	0.02455	96.6954				104.967	0.06822	97.836
[truncated: 4,606 more rows]

## Sheet: Fig. 2
Fig.2a		2theta	R-1NEA simulated	2theta	R-1NEA thin film	2theta	R-2NEA_simulated	2theta	R-2NEA thin film			Fig. 2b	Wavelength	CD	CD		Fig. 2c	Wavelength				Fig. 2d	2theta	Pure R-1NEA	2theta	Controlled 1NEA	2theta	R-2NEA_Pure	2theta	Controlled R-2NEA		Fig. 2e	Wavelength	CD	CD			Fig. 2f	Wavelength
XRD		3	0.00637	3	0.23221	2.98	0.00689	3	0.09413			CD		R-1NEA	R-2NEA		g-factor		R-1NEA	R-2NEA		XRD	3	711.266	2.78	149.379	3	173.73	2.84	74.5107		CD		Controlled R-1NEA	Controlled R-2NEA			g-factor		Controlled R-1NEA	Controlled R-2NEA
		3.01	0.0064	3.02	0.30528	2.99	0.00693	3.02	0.08608				500	0.80159	0.6592			500	0.000199617	-2.52644e-05			3.02	732.658	2.8	147.214	3.02	158.877	2.86	89.3422			500	-1.37374	1.11468				500	-0.00296	-0.02334
		3.02	0.00643	3.04	0.3069	3	0.00696	3.04	0.09657				499	0.83442	1.0828			499	0.000207435	0.000115694			3.04	887.746	2.82	199.172	3.04	178.231	2.88	87.2234			499	-1.52911	0.97748				499	-0.00262	0.01398
		3.03	0.00646	3.06	0.341	3.01	0.007	3.06	0.09462				498	0.92376	1.64431			498	0.000228446	-0.000199511			3.06	925.181	2.84	155.874	3.06	174.63	2.9	95.6985			498	-1.28373	0.81129				498	-0.003	-0.00732
		3.04	0.00649	3.08	0.28742	3.02	0.00704	3.08	0.08925				497	1.25773	1.18531			497	0.000310025	-0.000194308			3.08	743.353	2.86	186.183	3.08	164.728	2.92	84.0452			497	-2.06089	0.107				497	-0.00559	-0.000579409
		3.05	0.00652	3.1	0.30366	3.03	0.00708	3.1	0.10754				496	1.00565	1.23318			496	0.000247586	-0.000156868			3.1	738.006	2.88	179.688	3.1	198.484	2.94	101.349			496	-2.14529	-0.45436				496	-0.00603	0.00216
		3.06	0.00655	3.12	0.30041	3.04	0.00712	3.12	0.11144				495	0.5291	0.79292			495	0.000130357	-0.000184341			3.12	791.484	2.9	173.193	3.12	205.685	2.96	86.5171			495	-1.92169	-0.44067				495	-0.00467	0.00267
		3.07	0.00658	3.14	0.32801	3.05	0.00716	3.14	0.11242				494	0.43388	1.22637			494	0.00010675	-0.000135562			3.14	844.963	2.92	203.502	3.14	207.486	2.98	84.7515			494	-2.16063	-0.65265				494	-0.00672	0.00248
		3.08	0.00661	3.16	0.28742	3.06	0.0072	3.16	0.11096				493	0.71053	1.50442			493	0.000174391	-0.000318959			3.16	786.136	2.94	186.183	3.16	204.785	3	97.1111			493	-1.53655	0.18901				493	-0.00388	-0.000914208
		3.09	0.00665	3.18	0.28417	3.07	0.00725	3.18	0.1051				492	0.69334	1.25371			492	0.000168873	-0.000421019			3.18	1016.09	2.96	205.667	3.18	193.983	3.02	92.5204			492	-1.11123	0.56482				492	-0.00324	-0.00201
		3.1	0.00668	3.2	0.33451	3.08	0.00729	3.2	0.11632				491	0.31235	0.91802			491	7.47034e-05	-0.000381281			3.2	893.094	2.98	218.656	3.2	214.687	3.04	87.9297			491	-0.90885	0.24647				491	-0.00183	-0.00186
		3.11	0.00672	3.22	0.33776	3.09	0.00734	3.22	0.11705				490	0.53424	0.60942			490	0.000125651	-0.000245238			3.22	887.746	3	205.667	3.22	216.037	3.06	98.8767			490	-0.96402	0.00197				490	-0.00155	5.30089e-05
		3.12	0.00675	3.24	0.32314	3.1	0.00738	3.24	0.12949				489	0.6572	0.8193			489	0.000153263	-0.000122439			3.24	882.398	3.02	238.141	3.24	238.991	3.08	97.1111			489	-1.61694	-0.43918				489	-0.00262	-0.00789
		3.13	0.00679	3.26	0.33613	3.11	0.00743	3.26	0.13583				488	1.88301	0.81583			488	0.000438589	9.37458e-06			3.26	893.094	3.04	199.172	3.26	250.693	3.1	97.8173			488	-1.54879	-0.05598				488	-0.00266	-0.00321
		3.14	0.00683	3.28	0.3816	3.12	0.00748	3.28	0.13242				487	1.88528	0.73153			487	0.000440879	-6.98472e-05			3.28	909.137	3.06	194.842	3.28	244.392	3.12	104.88			487	-1.56755	0.0356				487	-0.00371	-0.000191459
		3.15	0.00686	3.3	0.34912	3.13	0.00753	3.3	0.13583				486	1.30534	0.45369			486	0.000304811	0.000118489			3.3	935.877	3.08	190.513	3.3	250.693	3.14	96.0517			486	-1.70252	0.30106				486	-0.00413	-0.00132
		3.16	0.0069	3.32	0.37673	3.14	0.00758	3.32	0.13924				485	0.32866	0.00249			485	7.65159e-05	7.28406e-05			3.32	893.094	3.1	220.821	3.32	256.994	3.16	103.821			485	-1.93921	0.70686				485	-0.00486	-0.00274
		3.17	0.00695	3.34	0.40108	3.15	0.00763	3.34	0.14046				484	-0.14136	0.4225			484	-3.27844e-05	0.000117996			3.34	887.746	3.12	251.13	3.34	259.244	3.18	107.705			484	-1.43354	1.07462				484	-0.00385	-0.00354
		3.18	0.00699	3.36	0.43681	3.16	0.00769	3.36	0.15095				483	0.3455	0.45537			483	7.94965e-05	-5.8443e-05			3.36	1021.44	3.14	209.997	3.36	278.598	3.2	102.055			483	-1.25738	0.90388				483	-0.00291	-0.00323
		3.19	0.00703	3.38	0.44006	3.17	0.00774	3.38	0.16607				482	0.61497	0.8639			482	0.000140455	-0.000186407			3.38	989.355	3.16	212.162	3.38	306.502	3.22	94.286			482	-1.04324	0.7414				482	-0.00178	-0.00525
		3.2	0.00707	3.4	0.47091	3.18	0.0078	3.4	0.17802				481	0.921	0.63971			481	0.000207907	-0.00015436			3.4	946.572	3.18	220.821	3.4	328.556	3.24	114.768			481	-1.36909	0.39722				481	-0.00184	0.02021
		3.21	0.00712	3.42	0.50176	3.19	0.00786	3.42	0.17534				480	0.68155	0.59474			480	0.000151396	4.64963e-05			3.42	989.355	3.2	231.646	3.42	323.605	3.26	120.418			480	-1.4544	0.20121				480	-0.00181	0.00211
		3.22	0.00716	3.44	0.56834	3.2	0.00792	3.44	0.18216				479	0.74112	0.60208			479	0.000163099	5.01097e-05			3.44	951.92	3.22	209.997	3.44	336.208	3.28	113.002			479	-1.82765	0.1302				479	-0.00204	0.00056863
		3.23	0.00721	3.46	0.57321	3.21	0.00798	3.46	0.19826				478	0.80572	0.47784			478	0.000176241	9.38656e-05			3.46	1058.88	3.24	220.821	3.46	365.913	3.3	120.418			478	-1.28249	0.73989				478	-0.00144	0.00317
		3.24	0.00726	3.48	0.58295	3.22	0.00804	3.48	0.2085				477	1.18965	0.12243			477	0.000260936	0.000114329			3.48	1181.88	3.26	246.8	3.48	384.816	3.32	121.83			477	-0.63034	1.73595				477	-0.00066632	0.00618
		3.25	0.00731	3.5	0.63004	3.23	0.0081	3.5	0.21947				476	0.97942	0.08531			476	0.000214468	0.000120668			3.5	1085.62	3.28	231.646	3.5	405.069	3.34	141.252			476	-0.80124	1.90549				476	-0.000989218	0.01863
		3.26	0.00736	3.52	0.6544	3.24	0.00817	3.52	0.23337				475	0.80633	0.11387			475	0.000175804	6.28156e-05			3.52	1107.01	3.3	240.306	3.52	430.724	3.36	134.543			475	-0.69464	1.51162				475	-0.000887511	0.0433
		3.27	0.00741	3.54	0.64303	3.25	0.00824	3.54	0.24752				474	0.64527	0.65481			474	0.000140375	9.0179e-05			3.54	1107.01	3.32	225.151	3.54	456.828	3.38	148.668			474	-1.04745	0.76191				474	-0.00143	-0.02267
		3.28	0.00746	3.56	0.6544	3.26	0.0083	3.56	0.26044				473	1.16456	0.73321			473	0.000251217	6.7397e-05			3.56	1123.05	3.34	233.811	3.56	480.682	3.4	147.609			473	-1.32891	0.31032				473	-0.00195	-0.00224
		3.29	0.00752	3.58	0.7291	3.27	0.00837	3.58	0.27434				472	0.90725	0.89187			472	0.000192264	4.86205e-05			3.58	1074.92	3.36	209.997	3.58	506.337	3.42	149.728			472	-1.06799	0.36125				472	-0.00148	-0.00397
		3.3	0.00757	3.6	0.74046	3.28	0.00845	3.6	0.27898				471	0.93617	0.99063			471	0.000196361	1.63564e-05			3.6	1139.1	3.38	246.8	3.6	514.888	3.44	168.09			471	-1.3904	0.08133				471	-0.00198	-0.00113
		3.31	0.00763	3.62	0.82003	3.29	0.00852	3.62	0.30556				470	0.51304	1.09652			470	0.000106937	-0.000141895			3.62	1262.1	3.4	255.46	3.62	563.947	3.46	168.09			470	-1.22907	0.54218				470	-0.00198	-0.00393
		3.32	0.00769	3.64	0.86063	3.3	0.0086	3.64	0.31019				469	0.58248	1.0767			469	0.000121804	-0.000103332			3.64	1160.49	3.42	268.45	3.64	572.498	3.48	172.681			469	-1.08448	0.57369				469	-0.0023	-0.00209
		3.33	0.00775	3.66	0.84601	3.31	0.00867	3.66	0.33726				468	0.78006	0.98573			468	0.000162471	-0.000257294			3.66	1246.05	3.44	248.965	3.66	622.457	3.5	192.456			468	-1.11047	0.52473				468	-0.00323	-0.00108
		3.34	0.00781	3.68	0.90609	3.32	0.00875	3.68	0.32799				467	0.50933	1.3341			467	0.000104109	-0.000199543			3.68	1181.88	3.46	246.8	3.68	605.354	3.52	212.938			467	-1.17906	0.33614				467	-0.0022	-0.00115
		3.35	0.00787	3.7	0.90772	3.33	0.00884	3.7	0.34628				466	0.92509	1.32884			466	0.000185063	-0.000170467			3.7	1299.53	3.48	268.45	3.7	639.109	3.54	207.641			466	-1.53452	0.28048				466	-0.00155	0.00113
		3.36	0.00793	3.72	0.99865	3.34	0.00892	3.72	0.35823				465	1.00313	1.13309			465	0.000198087	-0.000142723			3.72	1208.62	3.5	281.439	3.72	661.163	3.56	233.42			465	-1.46208	0.56956				465	-0.0011	0.000832856
		3.37	0.008	3.74	0.95806	3.35	0.00901	3.74	0.34287				464	0.97886	0.8227			464	0.000193446	-9.22959e-05			3.74	1369.05	3.52	283.604	3.74	632.808	3.58	260.258			464	-1.4272	0.61409				464	-0.000960751	0.00070332
		3.38	0.00806	3.76	0.92396	3.36	0.00909	3.76	0.35091				463	0.55178	0.77409			463	0.0001101	-2.03606e-05			3.76	1294.18	3.54	294.429	3.76	647.661	3.6	265.202			463	-1.21265	0.21669				463	-0.000898297	0.000310209
		3.39	0.00813	3.78	0.96942	3.37	0.00919	3.78	0.33238				462	0.19461	1.08082			462	3.88112e-05	5.60307e-06			3.78	1315.58	3.56	320.408	3.78	613.455	3.62	294.511			462	-1.39542	-0.07545				462	-0.00111	-0.000132982
		3.4	0.0082	3.8	0.95806	3.38	0.00928	3.8	0.34506				461	-0.10096	1.0861			461	-1.99417e-05	-1.45751e-05			3.8	1144.44	3.58	283.604	3.8	636.859	3.64	312.874			461	-1.82908	-0.13013				461	-0.00137	-0.000196085
		3.41	0.00827	3.82	0.93208	3.39	0.00937	3.82	0.32628				460	0.37695	0.89036			460	7.4079e-05	-7.57649e-05			3.82	1320.92	3.6	290.099	3.82	602.203	3.66	349.953			460	-2.44623	0.00621				460	-0.0016	6.91693e-06
		3.42	0.00835	3.84	0.84439	3.4	0.00947	3.84	0.31872				459	0.67368	0.82644			459	0.000132556	-0.000123458			3.84	1310.23	3.62	316.078	3.84	588.251	3.68	363.372			459	-2.14834	0.38256				459	-0.00142	0.000418327
		3.43	0.00842	3.86	0.90772	3.41	0.00957	3.86	0.31677				458	1.35569	0.98219			458	0.000267394	-0.000109306			3.86	1272.79	3.64	324.737	3.86	584.65	3.7	385.619			458	-1.68569	0.3471				458	-0.00116	0.000414405
		3.44	0.0085	3.88	0.92071	3.42	0.00968	3.88	0.29824				457	1.52818	1.14845			457	0.000301043	-8.08891e-05			3.88	1203.27	3.66	313.913	3.88	550.444	3.72	402.57			457	-1.31439	0.31776				457	-0.000994991	0.000449597
		3.45	0.00858	3.9	0.95156	3.43	0.00978	3.9	0.28897				456	1.21501	1.67827			456	0.000238869	-0.000101201			3.9	1224.66	3.68	344.222	3.9	533.341	3.74	443.533			456	-0.84534	0.3211				456	-0.000610509	0.000415184
		3.46	0.00866	3.92	0.84764	3.44	0.00989	3.92	0.26751				455	0.88925	1.5624			455	0.000174712	-0.000188622			3.92	1123.05	3.7	387.52	3.92	493.735	3.76	460.483			455	-1.09563	0.39109				455	-0.000751143	0.000451852
		3.47	0.00874	3.94	0.81678	3.45	0.01	3.94	0.27702				454	0.69117	1.6678			454	0.000135962	-0.000207409			3.94	1128.4	3.72	387.52	3.94	511.288	3.78	468.605			454	-0.89567	0.63928				454	-0.000591016	0.000680334
		3.48	0.00883	3.96	0.82653	3.46	0.01012	3.96	0.27337				453	0.92412	1.26162			453	0.000182974	-0.000109293			3.96	1219.31	3.74	378.86	3.96	504.536	3.8	497.562			453	-1.0889	0.68025				453	-0.000724323	0.000739836
		3.49	0.00892	3.98	0.7908	3.47	0.01024	3.98	0.26605				452	0.9592	0.90253			452	0.000189277	5.48303e-05			3.98	1262.1	3.76	335.562	3.98	491.034	3.82	509.215			452	-1.28939	0.31001				452	-0.000857198	0.000345745
		3.5	0.00901	4	0.82166	3.48	0.01036	4	0.27434				451	1.00045	1.13221			451	0.000198359	7.57239e-05			4	1240.7	3.78	378.86	4	506.337	3.84	550.531			451	-1.23813	0.37407				451	-0.000790787	0.000390619
		3.51	0.0091	4.02	0.7973	3.49	0.01048	4.02	0.27946				450	0.46355	1.10927			450	9.12398e-05	0.000149089			4.02	1251.4	3.8	437.313	4.02	515.788	3.86	565.716			450	-1.91277	-0.09907				450	-0.00116	-9.94754e-05
		3.52	0.00919	4.04	0.82977	3.5	0.01061	4.04	0.28288				449	0.44851	1.29313			449	8.74788e-05	8.54178e-05			4.04	1304.88	3.82	413.499	4.04	522.089	3.88	551.591			449	-1.80445	-0.34463				449	-0.000998148	-0.000283247
		3.53	0.00929	4.06	0.76807	3.51	0.01074	4.06	0.27459				448	0.64138	0.98618			448	0.00012468	-2.3826e-05			4.06	1224.66	3.84	394.015	4.06	506.787	3.9	546.294			448	-2.30031	-1.03944				448	-0.00125	-0.000833081
		3.54	0.00939	4.08	0.80866	3.52	0.01088	4.08	0.28824				447	0.88767	0.92862			447	0.000172038	-5.73331e-05			4.08	1235.36	3.86	400.509	4.08	531.991	3.92	551.238			447	-1.93901	-0.75286				447	-0.00105	-0.000588718
		3.55	0.00949	4.1	0.84439	3.53	0.01102	4.1	0.29775				446	1.02339	0.96431			446	0.000199618	-9.7959e-05			4.1	1240.7	3.88	413.499	4.1	549.544	3.94	581.254			446	-2.0281	-0.3226				446	-0.00111	-0.000256835
		3.56	0.0096	4.12	0.80866	3.54	0.01116	4.12	0.31848				445	0.46745	1.16826			445	9.14789e-05	-0.000129305			4.12	1230.01	3.9	424.323	4.12	587.801	3.96	568.894			445	-1.85364	0.09349				445	-0.00102	7.80837e-05
		3.57	0.0097	4.14	0.81516	3.55	0.01131	4.14	0.33677				444	0.29354	1.1769			444	5.73046e-05	-0.000275166			4.14	1219.31	3.92	450.302	4.14	621.556	3.98	571.013			444	-2.04911	0.17718				444	-0.00105	0.000135876
		3.58	0.00981	4.16	0.8931	3.56	0.01146	4.16	0.34848				443	0.0012	1.05066			443	2.33856e-07	-0.000241833			4.16	1320.92	3.94	469.787	4.16	643.16	4	553.357			443	-2.04038	0.12822				443	-0.000993876	9.18783e-05
		3.59	0.00993	4.18	0.87199	3.57	0.01162	4.18	0.36335				442	-0.07637	0.78644			442	-1.48144e-05	-0.000227602			4.18	1240.7	3.96	476.281	4.18	670.615	4.02	574.898			442	-1.80108	0.72817				442	-0.000855547	0.000504191
		3.6	0.01004	4.2	0.95643	3.58	0.01178	4.2	0.38774				441	0.36672	1.15209			441	7.073e-05	-0.000132556			4.2	1385.1	3.98	500.096	4.2	715.623	4.04	596.439			441	-1.56296	0.4906				441	-0.000721532	0.000328999
		3.61	0.01016	4.22	1.05873	3.59	0.01194	4.22	0.42212				440	0.34357	1.17556			440	6.59421e-05	-8.32117e-05			4.22	1486.71	4	552.054	4.22	779.083	4.06	573.132			440	-1.23591	0.75463				440	-0.00057559	0.000516222
		3.62	0.01028	4.24	1.09283	3.6	0.01212	4.24	0.44821				439	0.72097	1.24524			439	0.000137706	-7.61814e-05			4.24	1556.23	4.02	591.022	4.24	827.242	4.08	585.491			439	-1.89175	0.15066				439	-0.000879497	0.000103746
		3.63	0.01041	4.26	1.15292	3.61	0.01229	4.26	0.49113				438	1.04433	0.97545			438	0.000198009	-0.000144152			4.26	1759.45	4.04	591.022	4.26	906.455	4.1	619.745			438	-1.88051	0.49864				438	-0.00086585	0.000343142
		3.64	0.01054	4.28	1.22761	3.62	0.01247	4.28	0.54161				437	0.93855	0.76683			437	0.000176452	-9.57079e-05			4.28	1775.49	4.06	536.899	4.28	999.621	4.12	621.511			437	-2.20614	0.27886				437	-0.000987525	0.000186178
		3.65	0.01067	4.3	1.29581	3.63	0.01266	4.3	0.63818				436	0.90768	0.74938			436	0.000169107	-6.49375e-05			4.3	1855.71	4.08	565.043	4.3	1177.85	4.14	657.53			436	-1.4854	0.78047				436	-0.000651634	0.000511519
		3.66	0.01081	4.32	1.33316	3.64	0.01285	4.32	0.75011				435	0.47386	0.79719			435	8.75303e-05	-3.06244e-05			4.32	2085.67	4.1	660.299	4.32	1384.44	4.16	698.493			435	-1.11541	0.9764				435	-0.000486944	0.000637743
		3.67	0.01095	4.34	1.48255	3.65	0.01305	4.34	0.86936				434	0.09426	1.11582			434	1.72674e-05	2.28931e-05			4.34	2326.32	4.12	627.826	4.34	1604.52	4.18	735.219			434	-1.17259	1.12033				434	-0.000541393	0.000814601
		3.68	0.01109	4.36	1.57836	3.66	0.01326	4.36	1.09273				433	0.06567	1.21628			433	1.19177e-05	-2.53999e-05			4.36	2433.28	4.14	744.731	4.36	2016.8	4.2	780.773			433	-1.32158	1.2384				433	-0.000629417	0.000969303
		3.69	0.01124	4.38	1.66442	3.67	0.01347	4.38	1.43585				432	0.12463	1.28238			432	2.2439e-05	-2.11276e-05			4.38	2834.37	4.16	894.11	4.38	2650.05	4.22	799.136			432	-1.92013	0.79609				432	-0.000882553	0.000602179
		3.7	0.0114	4.4	1.77484	3.68	0.01369	4.4	1.91381				431	0.5489	1.02098			431	9.79198e-05	2.74073e-05			4.4	3219.42	4.18	900.605	4.4	3532.2	4.24	867.643			431	-1.93885	0.80985				431	-0.000903643	0.000637757
		3.71	0.01155	4.42	1.94859	3.69	0.01392	4.42	2.81902				430	0.84583	1.16137			430	0.000149587	-3.56474e-05			4.42	3738.16	4.2	885.451	4.42	5202.89	4.26	961.223			430	-1.80771	0.63228				430	-0.000843848	0.000510334
		3.72	0.01172	4.44	2.18892	3.7	0.01415	4.44	4.09562				429	1.36035	1.19214			429	0.000238055	-5.22501e-05			4.44	4219.47	4.22	1030.5	4.44	7559.04	4.28	1083.76			429	-1.40585	0.70024				429	-0.000672432	0.000607523
		3.73	0.01188	4.46	2.35292	3.71	0.0144	4.46	6.16453				428	1.20465	1.14323			428	0.000208855	-0.000104748			4.46	5117.91	4.24	1062.97	4.46	11377.5	4.3	1284.34			428	-1.0321	0.70677				428	-0.000501713	0.000652071
		3.74	0.01206	4.48	2.71503	3.72	0.01465	4.48	10.3526				427	0.9911	0.96581			427	0.000169831	-0.000128752			4.48	5989.61	4.26	1305.44	4.48	19107.1	4.32	1526.59			427	-0.91024	0.53666				427	-0.000427491	0.000474977
		3.75	0.01223	4.5	3.03655	3.73	0.01491	4.5	16.0711				426	0.70627	1.22287			426	0.000119631	-8.43799e-05			4.5	7513.75	4.28	1381.22	4.5	29661.4	4.34	1850.76			426	-1.32155	0.47569				426	-0.000618093	0.000424273
		3.76	0.01242	4.52	3.75428	3.74	0.01517	4.52	30.3274				425	0.46342	1.6932			425	7.75472e-05	-0.000169025			4.52	9053.94	4.3	1517.61	4.52	55973.4	4.36	2281.58			425	-1.22223	0.75112				425	-0.000542555	0.000624607
		3.77	0.0126	4.54	4.79028	3.75	0.01545	4.54	51.4778				424	0.42465	2.02502			424	7.03721e-05	-0.000228938			4.54	12182.4	4.32	1716.78	4.54	95009.5	4.38	2986.78			424	-1.1315	1.00299				424	-0.000504616	0.000864397
		3.78	0.0128	4.56	6.25497	3.76	0.01574	4.56	77.9883				423	0.25555	1.94294			423	4.18642e-05	-0.00023243			4.56	15278.9	4.34	1844.51	4.56	143938	4.4	4084.67			423	-1.02563	1.13707				423	-0.000439685	0.000934164
		3.79	0.013	4.58	7.9405	3.77	0.01604	4.58	100				422	0.54284	1.63371			422	8.818e-05	-0.00020312			4.58	21739.1	4.36	1998.22	4.58	184564	4.42	6179.44			422	-0.8856	1.15023				422	-0.000373691	0.000937462
		3.8	0.01321	4.6	11.9741	3.78	0.01635	4.6	95.7259				421	0.67068	1.24621			421	0.000107929	-0.000178052			4.6	27846.3	4.38	2355.43	4.6	176675	4.44	9406			421	-1.20057	0.83249				421	-0.000502583	0.000687351
		3.81	0.01342	4.62	15.147	3.79	0.01667	4.62	69.193				420	0.95029	0.8843			420	0.000151582	-0.000164397			4.62	42408.6	4.4	2652.02	4.62	127705	4.46	14687.1			420	-1.5848	0.64952				420	-0.000661411	0.000546006
		3.82	0.01364	4.64	23.8881	3.8	0.017	4.64	49.3362				419	0.7312	0.94758			419	0.000115336	-0.000132438			4.64	60110	4.42	3054.7	4.64	91056.9	4.48	23130.8			419	-1.64127	0.61985				419	-0.000657798	0.000493193
		3.83	0.01387	4.66	36.0002	3.81	0.01735	4.66	28.4757				418	0.98709	1.1047			418	0.000154151	-9.33196e-05			4.66	91288.1	4.44	3782.11	4.66	52555.9	4.5	38142.4			418	-1.88273	0.75708				418	-0.00072097	0.000553373
		3.84	0.0141	4.68	57.0255	3.82	0.01771	4.68	16.6766				417	1.29282	0.80382			417	0.000199899	-9.41989e-05			4.68	135750	4.46	4687.04	4.68	30779	4.52	64484.2			417	-1.82637	0.46774				417	-0.000681714	0.000331817
		3.85	0.01435	4.7	86.9461	3.83	0.01808	4.7	11.4902				416	1.28877	0.73787			416	0.00019747	-0.00014643			4.7	173292	4.48	6050.94	4.7	21206.7	4.54	105059			416	-1.69756	0.60843				416	-0.000621662	0.000420826
		3.86	0.0146	4.72	100	3.84	0.01847	4.72	6.30572				415	0.6257	0.76309			415	9.49222e-05	-0.000181781			4.72	185464	4.5	8908.63	4.72	11638.1	4.56	153601			415	-1.41031	0.6658				415	-0.000506263	0.000454486
		3.87	0.01486	4.74	94.4416	3.85	0.01887	4.74	4.55993				414	-0.0544	1.31886			414	-8.15648e-06	-0.000190775			4.74	157019	4.52	12459.1	4.74	8415.99	4.58	184564			414	-1.26126	0.8614				414	-0.000441789	0.000573664
		3.88	0.01513	4.76	73.0607	3.86	0.01929	4.76	3.29357				413	-0.0406	1.53835			413	-6.01627e-06	-0.000171371			4.76	108006	4.54	17509.8	4.76	6078.74	4.6	171906			413	-1.5096	0.75572				413	-0.000509716	0.000479507
		3.89	0.01541	4.78	43.486	3.87	0.01973	4.78	2.57248				412	0.09476	1.50073			412	1.3837e-05	-0.000125384			4.78	74955.7	4.56	24353.1	4.78	4747.86	4.62	132391			412	-1.67828	0.62633				412	-0.000542141	0.000376334
		3.9	0.01569	4.8	29.7192	3.88	0.02018	4.8	2.10475				411	0.73423	1.21046			411	0.000105322	-4.23355e-05			4.8	44264.3	4.58	33447.9	4.8	3884.62	4.64	91941.6			411	-2.08249	0.0916				411	-0.000618186	4.85316e-05
		3.91	0.01599	4.82	19.1335	3.89	0.02066	4.82	1.80432				410	0.91668	0.88422			410	0.000128348	1.0656e-05			4.82	26648.4	4.6	46653.9	4.82	3330.12	4.66	63080.2			410	-2.25133	-0.02026				410	-0.000618323	-9.71715e-06
		3.92	0.0163	4.84	11.6038	3.9	0.02115	4.84	1.60362				409	1.31026	0.65405			409	0.000177997	-1.25204e-06			4.84	18851.2	4.62	65923.8	4.84	2959.71	4.68	43935.5			409	-2.26886	-0.26205				409	-0.000574417	-0.00011479
		3.93	0.01662	4.86	9.47015	3.91	0.02167	4.86	1.44999				408	1.72293	0.88365			408	0.000224637	-1.76241e-05			4.86	10872.2	4.64	91937.5	4.86	2676.16	4.7	30806.1			408	-2.11586	0.18689				408	-0.000500783	7.7834e-05
		3.94	0.01696	4.88	5.78082	3.92	0.02221	4.88	1.30806				407	2.68752	0.86288			407	0.000332041	-0.000105752			4.88	8390.8	4.66	127011	4.88	2414.21	4.72	21947.8			407	-1.82397	0.70294				407	-0.000399216	0.000279156
		3.95	0.0173	4.9	4.96403	3.93	0.02277	4.9	1.22271				406	3.99931	0.97593			406	0.000459197	-0.00019863			4.9	5700.83	4.68	164010	4.9	2256.69	4.74	15289.5			406	-2.33915	0.81119				406	-0.000464905	0.000306694
		3.96	0.01766	4.92	3.43114	3.94	0.02336	4.92	1.11127				405	6.23056	0.7691			405	0.000650526	-0.000204098			4.92	4984.21	4.7	185464	4.92	2051	4.76	10916			405	-2.71485	0.8826				405	-0.000479824	0.000318595
		3.97	0.01803	4.94	3.06416	3.95	0.02398	4.94	1.05055				404	9.68085	0.42086			404	0.000894357	-0.000268146			4.94	4518.95	4.72	173793	4.94	1938.93	4.78	8277.04			404	-3.41613	0.53784				404	-0.000523088	0.000185723
		3.98	0.01842	4.96	2.39352	3.96	0.02462	4.96	0.97836				403	13.6962	0.39709			403	0.00109	-0.000320824			4.96	4085.77	4.74	143004	4.96	1805.71	4.8	6750.81			403	-4.1821	0.28888				403	-0.000537574	9.51956e-05
		3.99	0.01882	4.98	2.08337	3.97	0.0253	4.98	0.90179				402	20.0508	-0.11281			402	0.00134	-0.000426864			4.98	3647.24	4.76	109320	4.98	1664.38	4.82	5824.9			402	-6.14677	-0.26365				402	-0.000640028	-8.16337e-05
		4	0.01924	5	1.85766	3.98	0.02601	5	0.84522				401	28.5107	-1.03811			401	0.00157	-0.000582785			5	3128.5	4.78	81340.2	5	1559.97	4.84	5347.82			401	-8.32868	-0.42742				401	-0.000684385	-0.000123176
		4.01	0.01968	5.02	1.65793	3.99	0.02676	5.02	0.7862				400	39.1431	-2.78234			400	0.00177	-0.000737171			5.02	3171.28	4.8	59942.2	5.02	1451.05	4.86	4822.01			400	-10.2749	-0.86746				400	-0.000658671	-0.000233619
		4.02	0.02013	5.04	1.55887	4	0.02754	5.04	0.7467				399	51.3513	-5.48991			399	0.00194	-0.00099185			5.04	2780.89	4.82	46634.4	5.04	1378.14	4.88	4359.76			399	-11.8096	-1.3064				399	-0.00059086	-0.000312535
		4.03	0.02061	5.06	1.46144	4.01	0.02836	5.06	0.6989				398	62.9896	-9.17687			398	0.00202	-0.00126			5.06	2395.84	4.84	38888.4	5.06	1289.92	4.9	3957.19			398	-12.5154	-2.47704				398	-0.000498759	-0.000507317
		4.04	0.0211	5.08	1.42734	4.02	0.02923	5.08	0.66183				397	72.0303	-14.4337			397	0.00202	-0.00161			5.08	2486.76	4.86	34162.4	5.08	1221.51	4.92	3537.67			397	-11.9093	-4.0937				397	-0.000389322	-0.00068606
		4.05	0.02161	5.1	1.31367	4.03	0.03014	5.1	0.6355				396	78.6272	-22.8371			396	0.00198	-0.00202			5.1	2299.58	4.88	29310.8	5.1	1172.9	4.94	3115.68			396	-9.01093	-6.39387				396	-0.000251077	-0.00083179
		4.06	0.02215	5.12	1.1789	4.04	0.03111	5.12	0.6177				395	82.1865	-33.7602			395	0.00191	-0.00243			5.12	2272.84	4.9	23688.5	5.12	1140.05	4.96	2600.46			395	-5.53821	-8.94227				395	-0.000138261	-0.000889854
		4.07	0.02271	5.14	1.14967	4.05	0.03212	5.14	0.58185				394	83.6628	-48.3991			394	0.00184	-0.00273			5.14	2112.41	4.92	17908.2	5.14	1073.88	4.98	2197.18			394	-1.77456	-12.8952				394	-4.13332e-05	-0.00096136
		4.08	0.0233	5.16	1.03275	4.06	0.0332	5.16	0.5738				393	82.6324	-65.9165			393	0.00174	-0.00287			5.16	2128.45	4.94	13322.9	5.16	1059.03	5	1898.08			393	1.0339	-16.2755				393	2.33153e-05	-0.000914902
		4.09	0.02392	5.18	1.05386	4.07	0.03433	5.18	0.55771				392	78.8596	-84.3041			392	0.00163	-0.00278			5.18	2037.54	4.96	9943.46	5.18	1029.33	5.02	1692.91			392	2.08974	-19.8921				392	4.67841e-05	-0.000858916
		4.1	0.02456	5.2	0.9337	4.08	0.03554	5.2	0.55478				391	74.0199	-101.142			391	0.00153	-0.00256			5.2	2021.49	4.98	8317.61	5.2	1023.93	5.04	1585.91			391	2.72392	-21.111				391	6.18346e-05	-0.000716901
		4.11	0.02523	5.22	1.00352	4.09	0.03681	5.22	0.51869				390	68.1369	-113.102			390	0.00143	-0.00219			5.22	1903.84	5	6864.95	5.22	957.314	5.06	1516.7			390	1.83748	-20.0861				390	4.30554e-05	-0.000555875
		4.12	0.02594	5.24	0.91421	4.1	0.03816	5.24	0.51113				389	61.7181	-117.176			389	0.00133	-0.00185			5.24	1727.36	5.02	6115.89	5.24	943.362	5.08	1418.53			389	0.40787	-15.5905				389	9.99557e-06	-0.000367043
		4.13	0.02668	5.26	0.87849	4.11	0.0396	5.26	0.48748				388	55.8148	-112.936			388	0.00126	-0.0015			5.26	1802.23	5.04	5407.96	5.26	899.704	5.1	1333.78			388	0.27718	-10.9266				388	7.187e-06	-0.00023018
		4.14	0.02746	5.28	0.80866	4.12	0.04113	5.28	0.46065				387	49.7678	-94.5482			387	0.00119	-0.00115			5.28	1754.1	5.06	4591.79	5.28	850.196	5.12	1293.52			387	0.38119	-6.7623				387	1.05747e-05	-0.000133703
		4.15	0.02827	5.3	0.87199	4.13	0.04277	5.3	0.44285				386	44.7718	-68.0506			386	0.00114	-0.000825389			5.3	1668.53	5.08	4206.43	5.3	817.34	5.14	1239.84			386	0.29343	-3.14726				386	8.77974e-06	-6.08648e-05
		4.16	0.02913	5.32	0.80379	4.14	0.04451	5.32	0.42919				385	39.9682	-40.9454			385	0.00109	-0.000468067			5.32	1636.45	5.1	3485.51	5.32	792.136	5.16	1150.5			385	-0.82618	-0.2796				385	-2.67777e-05	-5.4586e-06
		4.17	0.03004	5.34	0.7973	4.15	0.04637	5.34	0.40481				384	36.2405	-16.4903			384	0.00106	-0.000208116			5.34	1700.62	5.12	3080.68	5.34	747.128	5.18	1126.49			384	-1.15627	3.2899				384	-4.0625e-05	6.64343e-05
		4.18	0.03099	5.36	0.73559	4.16	0.04836	5.36	0.38725				383	32.8921	-1.71058			383	0.00103	3.20751e-05			5.36	1534.84	5.14	2836.04	5.36	714.722	5.2	1066.81			383	-1.93079	4.1746				383	-7.36114e-05	8.9046e-05
		4.19	0.032	5.38	0.75508	4.17	0.0505	5.38	0.36872				382	30.6564	9.18683			382	0.00103	0.000166085			5.38	1486.71	5.16	2643.36	5.38	680.517	5.22	1069.28			382	-2.22378	6.60895				382	-9.19263e-05	0.000151518
		4.2	0.03306	5.4	0.695	4.18	0.05279	5.4	0.35091				381	29.2657	15.3955			381	0.00105	0.000282785			5.4	1481.36	5.18	2370.58	5.4	647.661	5.24	1038.56			381	-2.99689	6.15448				381	-0.000133964	0.000153756
		4.21	0.03419	5.42	0.67064	4.19	0.05526	5.42	0.34043				380	28.2181	18.6847			380	0.00108	0.000375106			5.42	1369.05	5.2	2125.95	5.42	628.308	5.26	960.517			380	-3.29073	5.0054				380	-0.000158235	0.000137551
		4.22	0.03538	5.44	0.63329	4.2	0.05792	5.44	0.32336				379	26.9316	18.777			379	0.00109	0.000430775			5.44	1347.66	5.22	1970.07	5.44	596.802	5.28	943.213			379	-3.22145	4.2683				379	-0.000166118	0.000129693
		4.23	0.03664	5.46	0.65765	4.21	0.0608	5.46	0.30653				378	25.901	17.1195			378	0.00111	0.000454118			5.46	1336.97	5.24	2050.18	5.46	565.747	5.3	889.537			378	-2.92285	3.59489				378	-0.000161816	0.000121265
		4.24	0.03798	5.48	0.5927	4.22	0.06391	5.48	0.28434				377	25.0994	14.9813			377	0.00113	0.000439302			5.48	1401.14	5.26	1868.32	5.48	524.79	5.32	845.749			377	-3.16447	3.61858				377	-0.000187003	0.000135223
		4.25	0.03939	5.5	0.54885	4.23	0.06729	5.5	0.27995				376	24.076	12.2061			376	0.00114	0.000390209			5.5	1336.97	5.28	1669.15	5.5	516.688	5.34	801.608			376	-3.30866	3.66342				376	-0.000208532	0.000151493
		4.26	0.0409	5.52	0.62355	4.24	0.07097	5.52	0.25947				375	23.7155	10.104			375	0.00118	0.000346958			5.52	1326.27	5.3	1705.95	5.52	478.882	5.36	773.004			375	-2.89372	3.71976				375	-0.000192724	0.000168907
		4.27	0.04251	5.54	0.56834	4.25	0.07498	5.54	0.23996				374	22.9943	8.45448			374	0.00119	0.00027222			5.54	1230.01	5.32	1612.86	5.54	442.876	5.38	714.384			374	-2.47245	3.00199				374	-0.00017315	0.000148788
		4.28	0.04423	5.56	0.53749	4.26	0.07936	5.56	0.24557				373	22.7362	7.0791			373	0.00121	0.000212677			5.56	1235.36	5.34	1654	5.56	453.228	5.4	678.718			373	-2.29156	2.62207				373	-0.000167435	0.000141337
		4.29	0.04606	5.58	0.54561	4.27	0.08417	5.58	0.23118				372	22.3612	5.59253			372	0.00123	0.000174841			5.58	1288.84	5.36	1556.57	5.58	426.673	5.42	644.111			372	-2.32357	1.56488				372	-0.000177243	9.15841e-05
		4.3	0.04801	5.6	0.4774	4.28	0.08945	5.6	0.22703				371	21.9636	4.25771			371	0.00124	0.000122374			5.6	1144.44	5.38	1433.17	5.6	419.022	5.44	632.458			371	-2.03012	1.4138				371	-0.000160145	8.90369e-05
		4.31	0.05011	5.62	0.45142	4.29	0.09528	5.62	0.22703				370	21.8046	3.01384			370	0.00126	9.53224e-05			5.62	1133.75	5.4	1405.03	5.62	419.022	5.46	613.036			370	-1.74314	1.15064				370	-0.000141486	7.75196e-05
		4.32	0.05236	5.64	0.46279	4.3	0.10174	5.64	0.22557				369	21.5442	2.37288			369	0.00127	1.98036e-05			5.64	1101.66	5.42	1342.25	5.64	416.321	5.48	591.142			369	-1.42166	1.02664				369	-0.00011856	7.36801e-05
		4.33	0.05478	5.66	0.4774	4.31	0.10892	5.66	0.22167				368	21.6439	1.91942			368	0.0013	-4.52467e-05			5.66	1048.18	5.44	1285.96	5.66	409.12	5.5	548.06			368	-1.41234	0.79938				368	-0.000120055	6.05539e-05
		4.34	0.05739	5.68	0.45142	4.32	0.11693	5.68	0.18924				367	22.1609	1.66031			367	0.00134	-0.000107613			5.68	1080.27	5.46	1234	5.68	349.26	5.52	479.199			367	-1.4061	0.61034				367	-0.000121881	4.86875e-05
		4.35	0.0602	5.7	0.3751	4.33	0.1259	5.7	0.18582				366	23.0009	1.0336			366	0.00141	-0.000175557			5.7	1112.36	5.48	1140.91	5.7	342.959	5.54	495.443			366	-1.4168	0.70001				366	-0.000123321	5.79067e-05
		4.36	0.06324	5.72	0.38647	4.34	0.136	5.72	0.16948				365	23.8844	0.33553			365	0.00147	-0.000188654			5.72	909.137	5.5	1130.09	5.72	312.804	5.56	470.724			365	-1.48184	0.7049				365	-0.000128932	5.99711e-05
		4.37	0.06654	5.74	0.39784	4.35	0.14743	5.74	0.1707				364	24.5867	0.24541			364	0.00151	-0.000226117			5.74	1010.75	5.52	1136.58	5.74	315.054	5.58	429.407			364	-1.39501	1.02044				364	-0.000121071	8.88642e-05
		4.38	0.07012	5.76	0.39621	4.36	0.16044	5.76	0.15607				363	25.1973	-0.19117			363	0.00155	-0.000238453			5.76	1101.66	5.54	1151.74	5.76	288.049	5.6	437.176			363	-1.32549	0.41433				363	-0.000114407	3.67896e-05
		4.39	0.07402	5.78	0.38809	4.37	0.17532	5.78	0.13998				362	25.7696	-0.79352			362	0.00157	-0.000264732			5.78	893.094	5.56	1088.95	5.78	258.344	5.62	437.883			362	-1.15326	0.38599				362	-9.8553e-05	3.46845e-05
		4.4	0.07828	5.8	0.38972	4.38	0.19246	5.8	0.13388				361	26.3508	-1.08531			361	0.00159	-0.00026188			5.8	1026.79	5.58	1039.16	5.8	247.092	5.64	399.038			361	-1.32552	0.80685				361	-0.000111954	7.30715e-05
		4.41	0.08294	5.82	0.36049	4.39	0.21234	5.82	0.12047				360	27.0603	-1.45256			360	0.00161	-0.000249888			5.82	877.05	5.6	959.058	5.82	222.338	5.66	412.81			360	-1.06527	1.138				360	-8.88316e-05	0.000103584
		4.42	0.08806	5.84	0.35887	4.4	0.23559	5.84	0.12047				359	28.0586	-1.31255			359	0.00164	-0.000274232			5.84	978.66	5.62	954.728	5.84	222.338	5.68	400.804			359	-0.36893	1.1436				359	-3.02914e-05	0.000104214
		4.43	0.09369	5.86	0.34425	4.41	0.26302	5.86	0.10925				358	29.1335	-1.17916			358	0.00168	-0.000267246			5.86	839.615	5.64	846.482	5.86	201.635	5.7	378.91			358	0.01392	0.29213				358	1.12168e-06	2.65388e-05
		4.44	0.09992	5.88	0.33451	4.42	0.29569	5.88	0.10559				357	30.1366	-1.21161			357	0.00171	-0.000292057			5.88	951.92	5.66	863.801	5.88	194.883	5.72	345.009			357	0.69874	-0.07296				357	5.50853e-05	-6.56759e-06
		4.45	0.10683	5.9	0.33613	4.43	0.33504	5.9	0.10071				356	31.3394	-0.98667			356	0.00174	-0.000292995			5.9	989.355	5.68	772.875	5.9	185.882	5.74	333.003			356	1.09802	-0.01392				356	8.50068e-05	-1.24612e-06
		4.46	0.11452	5.92	0.32476	4.44	0.38302	5.92	0.10169				355	32.2623	-1.7209			355	0.00176	-0.000324759			5.92	903.789	5.7	792.359	5.92	187.682	5.76	316.759			355	2.01018	0.40053				355	0.00015199	3.53124e-05
		4.47	0.12312	5.94	0.28742	4.45	0.44235	5.94	0.09218				354	32.9545	-2.36069			354	0.00177	-0.00035753			5.94	812.876	5.72	816.173	5.94	170.129	5.78	287.802			354	2.48655	0.15579				354	0.000184512	1.36003e-05
		4.48	0.13277	5.96	0.30366	4.46	0.51692	5.96	0.08194				353	33.0423	-2.76469			353	0.00174	-0.000383251			5.96	898.442	5.74	757.721	5.96	151.226	5.8	260.258			353	3.35634	0.35376				353	0.000244237	3.04697e-05
		4.49	0.14366	5.98	0.29554	4.47	0.61243	5.98	0.08047				352	32.3535	-2.7448			352	0.00168	-0.000371892			5.98	866.354	5.76	705.763	5.98	148.525	5.82	262.376			352	3.57701	0.17851				352	0.000257107	1.52767e-05
		4.5	0.15601	6	0.23221	4.48	0.73748	6	0.08462				351	31.9364	-2.28204			351	0.00164	-0.00036161			6	909.137	5.78	764.215	6	156.177	5.84	235.185			351	4.3768	0.31686				351	0.000311051	2.69038e-05
		4.51	0.17009	6.02	0.30203	4.49	0.90555	6.02	0.07682				350	31.5343	-2.39708			350	0.0016	-0.000351939			6.02	780.788	5.8	690.608	6.02	141.774	5.86	209.76			350	4.7873	-0.002				350	0.000336753	-1.68073e-07
		4.52	0.18626	6.04	0.27443	4.5	1.13865	6.04	0.07779				349	30.7765	-2.43965			349	0.00155	-0.000344417			6.04	802.18	5.82	666.794	6.04	143.575	5.88	203.404			349	5.19989	-0.33672				349	0.000360952	-2.79469e-05
		4.53	0.20493	6.06	0.29066	4.51	1.47492	6.06	0.07828				348	30.1326	-2.57302			348	0.0015	-0.000337447			6.06	754.049	5.84	610.506	6.06	144.475	5.9	207.994			348	5.23834	-0.42635				348	0.000358007	-3.47511e-05
		4.54	0.22667	6.08	0.25169	4.52	1.99172	6.08	0.06926				347	28.4954	-2.34085			347	0.00141	-0.000318021			6.08	732.658	5.86	636.485	6.08	127.822	5.92	192.81			347	4.98757	-0.12098				347	0.000335989	-9.67034e-06
		4.55	0.25218	6.1	0.29391	4.53	2.95909	6.1	0.06926				346	27.4313	-1.81841			346	0.00135	-0.000302428			6.1	738.006	5.88	617.001	6.1	127.822	5.94	173.741			346	4.10231	-0.00344				346	0.000272203	-2.69149e-07
		4.56	0.2824	6.12	0.26306	4.54	5.84127	6.12	0.0656				345	26.0302	-1.58864			345	0.00127	-0.000307366			6.12	807.528	5.9	586.692	6.12	121.071	5.96	163.147			345	3.62972	0.07386				345	0.000237759	5.67737e-06
		4.57	0.31856	6.14	0.2387	4.55	16.4544	6.14	0.06682				344	24.2923	-1.20366			344	0.00117	-0.000289277			6.14	684.527	5.92	526.075	6.14	123.321	5.98	165.619			344	2.95369	0.07052				344	0.000191439	5.33408e-06
		4.58	0.36234	6.16	0.24682	4.56	44.9044	6.16	0.07048				343	23.0506	-1.0467			343	0.0011	-0.000275499			6.16	850.311	5.94	532.569	6.16	130.072	6	150.081			343	3.04098	0.16537				343	0.000194074	1.22236e-05
		4.59	0.41603	6.18	0.25007	4.57	86.4414	6.18	0.07413				342	21.7152	-1.35462			342	0.00102	-0.000277911			6.18	786.136	5.96	454.632	6.18	136.823	6.02	135.249			342	3.4399	0.36237				342	0.000215601	2.61184e-05
		4.6	0.48288	6.2	0.26306	4.58	100	6.2	0.0795				341	21.1291	-0.96361			341	0.000985303	-0.000285583			6.2	689.875	5.98	452.467	6.2	146.725	6.04	145.137			341	3.36723	0.27253				341	0.000207116	1.91347e-05
		4.61	0.56755	6.22	0.25656	4.59	65.6201	6.22	0.08072				340	20.2112	-0.70513			340	0.000931384	-0.000280456			6.22	786.136	6	478.446	6.22	148.976	6.06	136.309			340	2.87426	0.30886				340	0.000173383	2.11059e-05
		4.62	0.67698	6.24	0.24357	4.6	27.8353	6.24	0.06438				339	19.0018	-0.39958			339	0.000864095	-0.00026063			6.24	754.049	6.02	467.622	6.24	118.82	6.08	133.484			339	1.94333	0.39667				339	0.000114939	2.63569e-05
		4.63	0.8218	6.26	0.24845	4.61	9.40818	6.26	0.06023				338	18.8336	-0.07139			338	0.000843592	-0.000217149			6.26	673.831	6.04	419.994	6.26	111.169	6.1	129.246			338	1.47933	0.4521				338	8.57052e-05	2.92091e-05
		4.64	1.01895	6.28	0.23545	4.62	3.83517	6.28	0.05072				337	18.332	-0.47047			337	0.000807525	-0.000191916			6.28	759.397	6.06	441.643	6.28	93.616	6.12	129.246			337	1.04403	0.37428				337	5.89824e-05	2.33944e-05
		4.65	1.29669	6.3	0.2387	4.63	2.28123	6.3	0.05341				336	17.9684	-0.10841			336	0.000776937	-0.000185027			6.3	796.832	6.08	363.706	6.3	98.5669	6.14	135.602			336	0.82386	0.09047				336	4.54229e-05	5.48136e-06
		4.66	1.70609	6.32	0.25494	4.64	1.61502	6.32	0.04926				335	17.1282	-0.02155			335	0.000726193	-0.000181304			6.32	721.962	6.1	365.871	6.32	90.9156	6.16	135.956			335	0.2632	-0.35928				335	1.41452e-05	-2.10692e-05
		4.67	2.37067	6.34	0.21434	4.65	1.21236	6.34	0.04243				334	16.1385	0.38173			334	0.00066946	-0.000156141			6.34	818.224	6.12	326.902	6.34	78.3134	6.18	131.365			334	-0.26468	-0.79945				334	-1.38464e-05	-4.53336e-05
		4.68	3.85354	6.36	0.23221	4.66	0.94181	6.36	0.04682				333	15.725	0.89648			333	0.000638335	-0.000135755			6.36	716.614	6.14	352.881	6.36	86.4148	6.2	149.374			333	-0.99187	-1.33712				333	-5.04125e-05	-7.31265e-05
		4.69	9.02738	6.38	0.25332	4.67	0.7513	6.38	0.04365				332	15.6792	1.38553			332	0.000621677	-0.000115309			6.38	791.484	6.16	320.408	6.38	80.5638	6.22	145.137			332	-0.47269	-1.50304				332	-2.33838e-05	-7.94909e-05
		4.7	26.4159	6.4	0.26306	4.68	0.61237	6.4	0.04341				331	15.6657	2.14906			331	0.000605489	-0.000105005			6.4	700.57	6.18	322.572	6.4	80.1137	6.24	131.365			331	-0.51743	-2.92792				331	-2.48582e-05	-0.000149487
		4.71	63.4495	6.42	0.2452	4.69	0.5081	6.42	0.04268				330	15.5864	2.08176			330	0.000586442	-8.09439e-05			6.42	705.918	6.2	318.243	6.42	78.7635	6.26	114.415			330	-0.23845	-4.23088				330	-1.11319e-05	-0.000209223
		4.72	100	6.44	0.24357	4.7	0.42794	6.44	0.04487				329	15.9056	1.956			329	0.000582162	-7.15825e-05			6.44	791.484	6.22	333.397	6.44	82.8142	6.28	104.88			329	-1.03985	-5.10733				329	-4.72437e-05	-0.000246516
		4.73	90.0257	6.46	0.2387	4.71	0.36505	6.46	0.03951				328	16.5951	0.77458			328	0.00059038	-0.000104774			6.46	754.049	6.24	307.418	6.46	72.9125	6.3	92.5204			328	-1.87453	-4.40415				328	-8.2699e-05	-0.000207897
		4.74	48.1703	6.48	0.24195	4.72	0.31483	6.48	0.03999				327	17.8757	-0.78083			327	0.000617802	-0.000184258			6.48	839.615	6.26	355.046	6.48	73.8126	6.32	85.8109			327	-2.6211	-3.18977				327	-0.000112442	-0.00014778
		4.75	17.9218	6.5	0.23383	4.73	0.27412	6.5	0.04048				326	20.2418	-3.23305			326	0.000679727	-0.000294221			6.5	711.266	6.28	318.243	6.5	74.7128	6.34	81.9264			326	-3.01519	-2.21945				326	-0.000125691	-0.000100643
		4.76	6.23654	6.52	0.25169	4.74	0.24068	6.52	0.04633				325	23.1529	-5.78445			325	0.000755723	-0.000403082			6.52	770.093	6.3	324.737	6.52	85.5146	6.36	68.1543			325	-3.31215	-1.82442				325	-0.000133778	-8.04395e-05
		4.77	3.03383	6.54	0.22246	4.75	0.21289	6.54	0.04292				324	27.0756	-9.63378			324	0.000858576	-0.000527723			6.54	711.266	6.32	309.583	6.54	79.2136	6.38	69.92			324	-3.59743	-2.62314				324	-0.000140388	-0.000111618
		4.78	1.99531	6.56	0.20785	4.76	0.18955	6.56	0.04243				323	29.5529	-15.6085			323	0.000909021	-0.000724349			6.56	673.831	6.34	344.222	6.56	78.3134	6.4	65.6824			323	-4.18745	-5.17594				323	-0.000157721	-0.000211856
		4.79	1.45738	6.58	0.19973	4.77	0.16977	6.58	0.03731				322	30.6594	-24.1186			322	0.000913854	-0.000980311			6.58	711.266	6.36	270.614	6.58	68.8618	6.42	71.6856			322	-4.71716	-9.14649				322	-0.000171592	-0.000360619
		4.8	1.11183	6.6	0.2452	4.78	0.15286	6.6	0.03634				321	30.1034	-34.0207			321	0.000869395	-0.00127			6.6	657.788	6.38	311.748	6.6	67.0615	6.44	63.2105			321	-4.83377	-13.4463				321	-0.000169274	-0.000510764
		4.81	0.87432	6.62	0.23545	4.79	0.1383	6.62	0.0378				320	29.5153	-43.2014			320	0.000826732	-0.00154			6.62	732.658	6.4	268.45	6.62	69.7619	6.46	68.8606			320	-4.89766	-17.4788				320	-0.000165389	-0.000643191
		4.82	0.70438	6.64	0.23545	4.8	0.12567	6.64	0.03902				319	30.0055	-51.6491			319	0.000815037	-0.00178			6.64	663.135	6.42	298.758	6.64	72.0123	6.48	63.2105			319	-5.23604	-20.0413				319	-0.000170264	-0.000714713
		4.83	0.57883	6.66	0.21597	4.81	0.11466	6.66	0.03268				318	32.6036	-58.0495			318	0.000856988	-0.00192			6.66	689.875	6.44	268.45	6.66	60.3103	6.5	66.0355			318	-6.34586	-20.9413				318	-0.000198812	-0.00072303
		4.84	0.48357	6.68	0.25169	4.82	0.105	6.68	0.03536				317	36.5267	-63.0696			317	0.000927278	-0.00199			6.68	818.224	6.46	281.439	6.68	65.2612	6.52	62.5042			317	-7.68091	-22.2183				317	-0.00023168	-0.000741571
		4.85	0.40965	6.7	0.23383	4.83	0.09647	6.7	0.03585				316	41.7298	-66.5671			316	0.00102	-0.00199			6.7	705.918	6.48	238.141	6.7	66.1613	6.54	60.0323			316	-8.51144	-21.562				316	-0.000247292	-0.000694685
		4.86	0.3512	6.72	0.21434	4.84	0.08892	6.72	0.03512				315	46.3048	-69.1493			315	0.0011	-0.00196			6.72	711.266	6.5	235.976	6.72	64.8111	6.56	49.0852			315	-8.25313	-20.8141				315	-0.000230995	-0.000646065
		4.87	0.30421	6.74	0.24845	4.85	0.08219	6.74	0.03902				314	49.2388	-71.9017			314	0.00114	-0.00197			6.74	759.397	6.52	264.12	6.74	72.0123	6.58	58.9729			314	-8.06302	-19.1769				314	-0.000217767	-0.000572844
		4.88	0.26589	6.76	0.22246	4.86	0.07618	6.76	0.03999				313	49.6267	-74.0683			313	0.00111	-0.00195			6.76	759.397	6.54	277.109	6.76	73.8126	6.6	61.798			313	-8.9747	-18.3757				313	-0.000234	-0.000527545
		4.89	0.23424	6.78	0.25332	4.87	0.07078	6.78	0.04048				312	47.8597	-77.1117			312	0.00103	-0.00197			6.78	802.18	6.56	218.656	6.78	74.7128	6.62	50.8509			312	-9.18918	-17.815				312	-0.000230928	-0.000490378
		4.9	0.20782	6.8	0.21597	4.88	0.06592	6.8	0.03536				311	44.0943	-79.9232			311	0.000918157	-0.00199			6.8	716.614	6.58	227.316	6.8	65.2612	6.64	57.5604			311	-9.47803	-17.4621				311	-0.000229517	-0.000460802
		4.91	0.18554	6.82	0.22571	4.89	0.06153	6.82	0.04097				310	39.7479	-83.4726			310	0.000797436	-0.00201			6.82	743.353	6.6	231.646	6.82	75.6129	6.66	48.379			310	-9.74499	-16.2402				310	-0.000227514	-0.000410865
		4.92	0.16658	6.84	0.20135	4.9	0.05755	6.84	0.04048				309	33.6827	-86.8072			309	0.000651477	-0.00203			6.84	743.353	6.62	186.183	6.84	74.7128	6.68	48.0258			309	-8.50431	-15.7136				309	-0.00019161	-0.000381237
		4.93	0.15032	6.86	0.22409	4.91	0.05392	6.86	0.03634				308	25.4217	-89.4197			308	0.000474115	-0.00206			6.86	786.136	6.64	240.306	6.86	67.0615	6.7	50.1446			308	-7.13347	-16.5197				308	-0.000155429	-0.000385086
		4.94	0.13628	6.88	0.23708	4.92	0.05062	6.88	0.03634				307	15.3841	-94.6058			307	0.000276812	-0.00206			6.88	743.353	6.66	231.646	6.88	67.0615	6.72	51.204			307	-4.59925	-17.9989				307	-9.70134e-05	-0.000403672
		4.95	0.12407	6.9	0.2046	4.93	0.04761	6.9	0.03292				306	3.00525	-99.1349			306	5.22009e-05	-0.00208			6.9	759.397	6.68	192.678	6.9	60.7604	6.74	50.4978			306	-3.52555	-19.1461				306	-7.20547e-05	-0.00041352
		4.96	0.11338	6.92	0.21272	4.94	0.04484	6.92	0.03463				305	-9.27607	-107.095			305	-0.000156381	-0.00211			6.92	764.745	6.7	199.172	6.92	63.9109	6.76	50.1446			305	-1.96156	-18.9475				305	-3.89208e-05	-0.000394904
		4.97	0.10399	6.94	0.25169	4.95	0.0423	6.94	0.03365				304	-20.7998	-111.61			304	-0.000340314	-0.00214			6.94	727.31	6.72	207.832	6.94	62.1106	6.78	49.0852			304	0.91351	-18.4159				304	1.76154e-05	-0.000370626
		4.98	0.09569	6.96	0.22734	4.96	0.03996	6.96	0.03609				303	-30.4496	-116.591			303	-0.000483466	-0.00216			6.96	775.441	6.74	214.327	6.96	66.6114	6.8	50.4978			303	7.30183	-18.1708				303	0.000136859	-0.000352956
		4.99	0.08831	6.98	0.22571	4.97	0.03781	6.98	0.03902				302	-37.2146	-117.76			302	-0.000573776	-0.00212			6.98	812.876	6.76	255.46	6.98	72.0123	6.82	50.8509			302	16.2569	-17.2294				302	0.000296983	-0.000322338
		5	0.08173	7	0.22409	4.98	0.03581	7	0.03926				301	-42.5425	-118.087			301	-0.000638487	-0.00205			7	802.18	6.78	238.141	7	72.4624	6.84	45.2008			301	24.1805	-15.9655				301	0.00043119	-0.000289075
		5.01	0.07584	7.02	0.22084	4.99	0.03397	7.02	0.03707				300	-44.6972	-116.877			300	-0.000655124	-0.00194			7.02	759.397	6.8	201.337	7.02	68.4117	6.86	47.6727			300	31.004	-12.6131				300	0.00053951	-0.000220564
		5.02	0.07055	7.04	0.21759	5	0.03226	7.04	0.03804				--	-46.3199	-108.984			299	-0.000665387	-0.00178			7.04	770.093	6.82	179.688	7.04	70.212	6.88	53.3228			299	36.1136	-9.35134				299	0.000614321	-0.000157941
		5.03	0.06577	7.06	0.24357	5.01	0.03066	7.06	0.0378				--	-45.1213	-99.5764			298	-0.000637391	-0.00159			7.06	818.224	6.84	218.656	7.06	69.7619	6.9	50.4978			298	39.6878	-3.79706				298	0.000661487	-6.19924e-05
		5.04	0.06145	7.08	0.25332	5.02	0.02918	7.08	0.03585				--	-42.4802	-87.5531			297	-0.000591368	-0.00138			7.08	695.223	6.86	207.832	7.08	66.1613	6.92	50.8509			297	40.0285	0.64894				297	0.000655028	1.0265e-05
		5.05	0.05752	7.1	0.23058	5.03	0.0278	7.1	0.0417				--	-38.7394	-75.4302			296	-0.000531905	-0.00111			7.1	738.006	6.88	188.348	7.1	76.9632	6.94	56.1478			296	39.9519	7.23967				296	0.000642236	0.000111217
		5.06	0.05395	7.12	0.25494	5.04	0.02651	7.12	0.04048				--	-37.4306	-66.0404			295	-0.000506395	-0.000940536			7.12	641.744	6.9	199.172	7.12	74.7128	6.96	64.2699			295	38.3559	11.8989				295	0.000605388	0.000178075
		5.07	0.05069	7.14	0.22734	5.05	0.02531	7.14	0.03585				--	-41.0884	-56.9684			294	-0.000547046	-0.00087142			7.14	807.528	6.92	201.337	7.14	66.1613	6.98	66.0355			294	39.5375	16.1551				294	0.00061159	0.000236152
		5.08	0.0477	7.16	0.20623	5.06	0.02418	7.16	0.03951				--	-48.011	-48.8237			293	-0.000627905	-0.000880154			7.16	743.353	6.94	199.172	7.16	72.9125	7	64.9761			293	38.6374	21.7577				293	0.000584633	0.00031117
		5.09	0.04496	7.18	0.19161	5.07	0.02312	7.18	0.04146				--	-55.4292	-43.1236			292	-0.000711064	-0.000887161			7.18	802.18	6.96	235.976	7.18	76.5131	7.02	70.2731			292	39.676	28.247				292	0.000586044	0.000395517
		5.1	0.04245	7.2	0.24682	5.08	0.02213	7.2	0.03487				--	-61.0636	-41.7026			291	-0.0007671	-0.00085488			7.2	775.441	6.98	255.46	7.2	64.361	7.04	80.867			291	40.9037	29.4896				291	0.00058869	0.000404147
		5.11	0.04013	7.22	0.22409	5.09	0.02119	7.22	0.03877				--	-68.2226	-38.35			290	-0.000837807	-0.000775061			7.22	764.745	7	251.13	7.22	71.5623	7.06	77.3357			290	36.8348	25.1814				290	0.000515453	0.000337158
		5.12	0.03799	7.24	0.21597	5.1	0.02032	7.24	0.03707				--	-77.1327	-43.2807			289	-0.000925081	-0.000633153			7.24	780.788	7.02	177.523	7.24	68.4117	7.08	82.6327			289	28.4249	17.7473				289	0.000385986	0.000231591
		5.13	0.036	7.26	0.23383	5.11	0.01949	7.26	0.03902				--	-85.4191	-50.9583			288	-0.001	-0.000539484			7.26	727.31	7.04	181.853	7.26	72.0123	7.1	85.8109			288	20.5686	17.9706				288	0.000270778	0.000227938
		5.14	0.03417	7.28	0.2452	5.12	0.01871	7.28	0.03804				--	-92.4018	-47.712			287	-0.00106	-0.00053269			7.28	705.918	7.06	184.018	7.28	70.212	7.12	89.6953			287	13.2975	13.2663				287	0.000169854	0.000163504
		5.15	0.03246	7.3	0.2387	5.13	0.01797	7.3	0.04268				--	-96.126	-52.721			286	-0.00108	-0.000584351			7.3	748.701	7.08	222.986	7.3	78.7635	7.14	85.4577			286	12.9211	11.3706				286	0.000160356	0.000136234
		5.16	0.03088	7.32	0.20947	5.14	0.01728	7.32	0.03804				--	-95.0699	-52.2833			285	-0.00105	-0.000627405			7.32	807.528	7.1	209.997	7.32	70.212	7.16	81.5733			285	10.6339	4.8428				285	0.000128509	5.65384e-05
		5.17	0.0294	7.34	0.23221	5.15	0.01662	7.34	0.03658				--	-92.4261	-61.8897			284	-0.001	-0.000612927			7.34	855.659	7.12	212.162	7.34	67.5116	7.18	80.867			284	5.1868	8.34559				284	6.11705e-05	9.5143e-05
		5.18	0.02802	7.36	0.22571	5.16	0.016	7.36	0.03682				--	-80.484	-46.2085			283	-0.000858128	-0.00046455			7.36	861.006	7.14	184.018	7.36	67.9616	7.2	73.8044			283	-1.90486	18.6881				283	-2.19555e-05	0.000208573
		5.19	0.02673	7.38	0.21597	5.17	0.01541	7.38	0.03951				--	-61.6779	-30.0755			282	-0.000646953	-0.000320564			7.38	684.527	7.16	199.172	7.38	72.9125	7.22	63.5636			282	10.32	26.9185				282	0.000116155	0.000294785
		5.2	0.02553	7.4	0.23221	5.18	0.01485	7.4	0.04414				--	-45.6693	-1.90783			281	-0.000471407	-0.000234819			7.4	882.398	7.18	225.151	7.4	81.4639	7.24	62.5042			281	22.7021	37.8951				281	0.000249683	0.000407778
		5.21	0.0244	7.42	0.21597	5.19	0.01431	7.42	0.0417				--	-36.6838	14.2104			280	-0.000373587	-0.000228217			7.42	743.353	7.2	229.481	7.42	76.9632	7.26	58.6198			280	41.7718	31.4984				280	0.000449317	0.000333923
		5.22	0.02334	7.44	0.24195	5.2	0.01381	7.44	0.03926				--	-37.0051	13.706			279	-0.000372347	-0.000395203			7.44	732.658	7.22	235.976	7.44	72.4624	7.28	57.5604			279	39.1692	13.3929				279	0.000413286	0.000140196
		5.23	0.02235	7.46	0.21759	5.21	0.01333	7.46	0.03634				--	-44.715	16.562			278	-0.00044533	-0.000518655			7.46	962.616	7.24	225.151	7.46	67.0615	7.3	56.501			278	32.6544	-10.3171				278	0.000338693	-0.000106794
		5.24	0.02141	7.48	0.25819	5.22	0.01287	7.48	0.03999				--	-43.1419	11.6408			277	-0.000426017	-0.000684984			7.48	898.442	7.26	203.502	7.48	73.8126	7.32	58.9729			277	27.2988	-6.17126				277	0.00027907	-6.31872e-05
		5.25	0.02053	7.5	0.24357	5.23	0.01244	7.5	0.0417				--	-41.29	14.6866			276	-0.000404176	-0.000431197			7.5	861.006	7.28	220.821	7.5	76.9632	7.34	53.3228			276	29.1458	21.7677				276	0.000294509	0.000220673
		5.26	0.0197	7.52	0.25981	5.24	0.01202	7.52	0.03975				--	7.36397	-1.04421			275	7.16933e-05	-0.000241247			7.52	914.485	7.3	209.997	7.52	73.3626	7.36	51.9103			275	43.819	36.4453				275	0.000438366	0.000366572
		5.27	0.01892	7.54	0.24845	5.25	0.01163	7.54	0.04121				--	22.9931	-6.5982			274	0.000222749	-3.18107e-05			7.54	791.484	7.32	218.656	7.54	76.063	7.38	47.6727			274	25.1196	38.1728				274	0.000249796	0.000381801
		5.28	0.01818	7.56	0.25169	5.26	0.01125	7.56	0.04121				--	39.8203	-14.0016			273	0.000384571	-3.47649e-05			7.56	828.919	7.34	218.656	7.56	76.063	7.4	52.2634			273	18.5719	5.63095				273	0.000183822	5.61941e-05
		5.29	0.01748	7.58	0.26306	5.27	0.01089	7.58	0.03707				--	-2.42645	-10.1869			272	-2.33988e-05	-0.000114628			7.58	807.528	7.36	227.316	7.58	68.4117	7.42	46.9664			272	-13.353	-3.88305				272	-0.00013187	-3.86607e-05
		5.3	0.01682	7.6	0.23708	5.28	0.01055	7.6	0.04024				--	-6.04558	-3.74778			271	-5.81478e-05	-7.08411e-05			7.6	732.658	7.38	207.832	7.6	74.2627	7.44	49.4384			271	-3.29755	-14.6752				271	-3.2452e-05	-0.000145879
		5.31	0.01619	7.62	0.22896	5.29	0.01022	7.62	0.03853				--	11.472	-9.19436			270	0.000110247	-0.000169986			7.62	834.267	7.4	212.162	7.62	71.1122	7.46	49.7915			270	-16.3672	-6.21919				270	-0.00016081	-6.17027e-05
		5.32	0.0156	7.64	0.21597	5.3	0.00991	7.64	0.03926				--	22.9736	2.09289			269	0.000220402	-0.000178147			7.64	861.006	7.42	229.481	7.64	72.4624	7.48	50.4978			269	-3.89524	-36.4054				269	-3.81906e-05	-0.000361445
		5.33	0.01503	7.66	0.25656	5.31	0.00961	7.66	0.03926				--	33.0229	29.3814			268	0.000316859	-0.000194104			7.66	839.615	7.44	244.635	7.66	72.4624	7.5	44.4945			268	-11.4558	-33.7761				268	-0.000112305	-0.000335227
		5.34	0.0145	7.68	0.22734	5.32	0.00932	7.68	0.03902				--	29.0165	33.8661			267	0.000278928	-0.000188157			7.68	882.398	7.46	207.832	7.68	72.0123	7.52	56.1478			267	-13.9331	-43.698				267	-0.000136615	-0.000433834
		5.35	0.01399	7.7	0.21922	5.33	0.00905	7.7	0.03853				--	10.6875	30.3757			266	0.000102883	-0.000354501			7.7	839.615	7.48	188.348	7.7	71.1122	7.54	45.2008			266	-34.9191	-30.2509				266	-0.000342952	-0.000300264
		5.36	0.01351	7.72	0.25007	5.34	0.00878	7.72	0.0417				--	-2.71998	23.4559			265	-2.61898e-05	-0.000328846			7.72	780.788	7.5	207.832	7.72	76.9632	7.56	50.4978			265	-63.0962	2.60941				265	-0.000620561	2.58737e-05
		5.37	0.01305	7.74	0.25656	5.35	0.00853	7.74	0.04121				--	-35.0016	8.95287			264	-0.000336986	-0.000179133			7.74	818.224	7.52	231.646	7.74	76.063	7.58	48.379			264	-36.2515	5.63942				264	-0.000356234	5.59759e-05
		5.38	0.01261	7.76	0.21922	5.36	0.00828	7.76	0.04463				--	-13.9849	7.301			263	-0.000134752	0.000146871			7.76	834.267	7.54	231.646	7.76	82.3641	7.6	49.4384			263	2.10251	19.4682				263	2.06326e-05	0.000193413
		5.39	0.01219	7.78	0.22571	5.37	0.00805	7.78	0.04341				--	9.79833	-7.79777			262	9.4715e-05	0.000119863			7.78	786.136	7.56	214.327	7.78	80.1137	7.62	50.1446			262	34.1837	35.5267				262	0.000335359	0.000353351
		5.4	0.01179	7.8	0.25656	5.38	0.00783	7.8	0.04365				--	33.2938	-5.80271			261	0.000322571	-0.000145773			7.8	861.006	7.58	199.172	7.8	80.5638	7.64	56.501			261	60.0795	54.0338				261	0.0005897	0.000538099
		5.41	0.01141	7.82	0.26631	5.39	0.00761	7.82	0.04097				--	31.1514	1.80092			260	0.000302399	-0.000220252			7.82	759.397	7.6	181.853	7.82	75.6129	7.66	49.0852			260	52.683	35.7758				260	0.000518324	0.0003575
		5.42	0.01105	7.84	0.27118	5.4	0.00741	7.84	0.0456				--	29.5723	8.10264			259	0.000288092	9.95743e-05			7.84	812.876	7.62	188.348	7.84	84.1644	7.68	49.7915			259	64.346	2.91974				259	0.000634188	2.93079e-05
		5.43	0.0107	7.86	0.28092	5.41	0.00721	7.86	0.04219				--	1.66016	21.5255			258	1.6232e-05	0.00038023			7.86	764.745	7.64	197.007	7.86	77.8633	7.7	49.4384			258	53.5264	-16.9483				258	0.00052931	-0.000170838
		5.44	0.01037	7.88	0.28579	5.42	0.00701	7.88	0.04194				--	-29.2663	0.94835			257	-0.000287323	0.000330783			7.88	807.528	7.66	207.832	7.88	77.4133	7.72	55.7947			257	23.7979	-32.3366				257	0.000236332	-0.000327234
		5.45	0.01006	7.9	0.26955	5.43	0.00683	7.9	0.03926				--	-55.6308	-24.7022			256	-0.000546677	0.000164516			7.9	727.31	7.68	197.007	7.9	72.4624	7.74	50.8509			256	-16.9084	-30.174				256	-0.000168734	-0.000306286
		5.46	0.00975	7.92	0.23545	5.44	0.00665	7.92	0.04536				--	-53.1542	-43.5767			255	-0.000523284	-0.000148731			7.92	748.701	7.7	188.348	7.92	83.7143	7.76	51.9103			255	-26.1207	-14.9067				255	-0.000261556	-0.000151693
		5.47	0.00946	7.94	0.23058	5.45	0.00648	7.94	0.04463				--	-7.72053	-26.2656			254	-7.6337e-05	-0.00022492			7.94	743.353	7.72	212.162	7.94	82.3641	7.78	53.3228			254	-22.9046	-5.43516				254	-0.000230004	-5.54686e-05
		5.48	0.00918	7.96	0.26306	5.46	0.00632	7.96	0.04194				--	18.5513	-10.6732			253	0.000184176	-0.000292706			7.96	812.876	7.74	201.337	7.96	77.4133	7.8	53.6759			253	18.3659	17.073				253	0.000184527	0.000174603
		5.49	0.00891	7.98	0.26468	5.47	0.00616	7.98	0.03999				--	0.54333	7.52363			252	5.42652e-06	-0.000293808			7.98	850.311	7.76	197.007	7.98	73.8126	7.82	51.5572			252	41.3733	18.9684				252	0.000416292	0.000194579
		5.5	0.00866	8	0.26306	5.48	0.006	8	0.04341				--	-27.809	29.5211			251	-0.00027853	-0.000436474			8	791.484	7.78	233.811	8	80.1137	7.84	54.3822			251	50.1547	3.75457				251	0.000505897	3.86865e-05
		5.51	0.00841	8.02	0.25007	5.49	0.00586	8.02	0.04072				--	-60.0109	45.4663			250	-0.000603487	-0.000544134			8.02	812.876	7.8	199.172	8.02	75.1629	7.86	56.8541			250	55.3482	-15.4191				250	0.000559897	-0.000159615
		5.52	0.00818	8.04	0.28255	5.5	0.00571	8.04	0.04487				--										8.04	941.224	7.82	190.513	8.04	82.8142	7.88	52.6165				--	--					--	--
		5.53	0.00795	8.06	0.2452	5.51	0.00558	8.06	0.05292				--										8.06	871.702	7.84	248.965	8.06	97.6667	7.9	50.4978				--	--					--	--
		5.54	0.00773	8.08	0.27605	5.52	0.00544	8.08	0.0517				--										8.08	1058.88	7.86	199.172	8.08	95.4163	7.92	53.3228				--	--					--	--
		5.55	0.00752	8.1	0.28092	5.53	0.00531	8.1	0.05438				--										8.1	978.66	7.88	225.151	8.1	100.367	7.94	59.326				--	--					--	--
		5.56	0.00732	8.12	0.31502	5.54	0.00519	8.12	0.05048				--										8.12	978.66	7.9	222.986	8.12	93.1659	7.96	63.2105				--	--					--	--
		5.57	0.00712	8.14	0.2452	5.55	0.00507	8.14	0.0456				--										8.14	855.659	7.92	205.667	8.14	84.1644	7.98	58.6198				--	--					--	--
		5.58	0.00694	8.16	0.29229	5.56	0.00495	8.16	0.05536				--										8.16	861.006	7.94	229.481	8.16	102.167	8	58.9729				--	--					--	--
		5.59	0.00676	8.18	0.2728	5.57	0.00484	8.18	0.05024				--										8.18	919.833	7.96	253.295	8.18	92.7159	8.02	58.6198				--	--					--	--
		5.6	0.00658	8.2	0.26793	5.58	0.00473	8.2	0.05267				--										8.2	919.833	7.98	253.295	8.2	97.2166	8.04	61.0917				--	--					--	--
		5.61	0.00642	8.22	0.29229	5.59	0.00463	8.22	0.04975				--										8.22	914.485	8	203.502	8.22	91.8157	8.06	64.623				--	--					--	--
		5.62	0.00625	8.24	0.26793	5.6	0.00453	8.24	0.05609														8.24	941.224	8.02	246.8	8.24	103.518	8.08	67.8012				--	--					--	--
		5.63	0.0061	8.26	0.25332	5.61	0.00443	8.26	0.06243														8.26	834.267	8.04	225.151	8.26	115.22	8.1	74.5107				--	--					--	--
		5.64	0.00595	8.28	0.26468	5.62	0.00433	8.28	0.05804														8.28	903.789	8.06	220.821	8.28	107.118	8.12	70.2731				--	--					--	--
		5.65	0.0058	8.3	0.25007	5.63	0.00424	8.3	0.05804														8.3	807.528	8.08	242.471	8.3	107.118	8.14	75.5701				--	--					--	--
		5.66	0.00566	8.32	0.23708	5.64	0.00415	8.32	0.05658														8.32	807.528	8.1	233.811	8.32	104.418	8.16	78.3951				--	--					--	--
		5.67	0.00553	8.34	0.28092	5.65	0.00406	8.34	0.06389														8.34	823.571	8.12	201.337	8.34	117.92	8.18	75.2169				--	--					--	--
		5.68	0.0054	8.36	0.25819	5.66	0.00398	8.36	0.06048														8.36	791.484	8.14	253.295	8.36	111.619	8.2	82.9858				--	--					--	--
		5.69	0.00527	8.38	0.26631	5.67	0.00389	8.38	0.06511														8.38	796.832	8.16	192.678	8.38	120.171	8.22	77.3357				--	--					--	--
		5.7	0.00515	8.4	0.25819	5.68	0.00381	8.4	0.06999														8.4	951.92	8.18	238.141	8.4	129.172	8.24	82.6327				--	--					--	--
		5.71	0.00503	8.42	0.29554	5.69	0.00374	8.42	0.06657														8.42	882.398	8.2	238.141	8.42	122.871	8.26	87.9297				--	--					--	--
		5.72	0.00491	8.44	0.26306	5.7	0.00366	8.44	0.07023														8.44	957.268	8.22	233.811	8.44	129.622	8.28	81.9264				--	--					--	--
		5.73	0.0048	8.46	0.29716	5.71	0.00359	8.46	0.08218														8.46	893.094	8.24	233.811	8.46	151.676	8.3	83.6921				--	--					--	--
		5.74	0.0047	8.48	0.29554	5.72	0.00352	8.48	0.08584														8.48	925.181	8.26	270.614	8.48	158.427	8.32	97.4642				--	--					--	--
		5.75	0.00459	8.5	0.30203	5.73	0.00345	8.5	0.07925														8.5	973.312	8.28	279.274	8.5	146.275	8.34	93.5798				--	--					--	--
		5.76	0.00449	8.52	0.29716	5.74	0.00338	8.52	0.09511														8.52	989.355	8.3	259.79	8.52	175.53	8.36	96.0517				--	--					--	--
		5.77	0.00439	8.54	0.30366	5.75	0.00332	8.54	0.10242														8.54	962.616	8.32	268.45	8.54	189.032	8.38	91.8141				--	--					--	--
		5.78	0.0043	8.56	0.2728	5.76	0.00326	8.56	0.11169														8.56	967.964	8.34	259.79	8.56	206.135	8.4	111.236				--	--					--	--
		5.79	0.00421	8.58	0.29229	5.77	0.00319	8.58	0.1251														8.58	1000.05	8.36	212.162	8.58	230.89	8.42	111.236				--	--					--	--
		5.8	0.00412	8.6	0.31827	5.78	0.00313	8.6	0.11998														8.6	967.964	8.38	222.986	8.6	221.438	8.44	112.296				--	--					--	--
		5.81	0.00403	8.62	0.31827	5.79	0.00308	8.62	0.13656														8.62	1016.09	8.4	257.625	8.62	252.043	8.46	140.546				--	--					--	--
		5.82	0.00395	8.64	0.32964	5.8	0.00302	8.64	0.18436														8.64	957.268	8.42	246.8	8.64	340.258	8.48	143.724				--	--					--	--
		5.83	0.00387	8.66	0.32801	5.81	0.00297	8.66	0.20972														8.66	951.92	8.44	285.769	8.66	387.066	8.5	160.675				--	--					--	--
		5.84	0.00379	8.68	0.31827	5.82	0.00291	8.68	0.2441														8.68	834.267	8.46	255.46	8.68	450.527	8.52	176.919				--	--					--	--
		5.85	0.00371	8.7	0.31827	5.83	0.00286	8.7	0.29824														8.7	877.05	8.48	311.748	8.7	550.444	8.54	189.278				--	--					--	--
		5.86	0.00364	8.72	0.33776	5.84	0.00281	8.72	0.34433														8.72	951.92	8.5	285.769	8.72	635.509	8.56	211.526				--	--					--	--
		5.87	0.00356	8.74	0.32152	5.85	0.00276	8.74	0.37506														8.74	946.572	8.52	279.274	8.74	692.219	8.58	232.713				--	--					--	--
		5.88	0.00349	8.76	0.32801	5.86	0.00271	8.76	0.41627														8.76	994.703	8.54	283.604	8.76	768.282	8.6	266.614				--	--					--	--
		5.89	0.00343	8.78	0.31989	5.87	0.00267	8.78	0.45797														8.78	1058.88	8.56	326.902	8.78	845.245	8.62	319.584				--	--					--	--
		5.9	0.00336	8.8	0.32152	5.88	0.00262	8.8	0.55624														8.8	1026.79	8.58	281.439	8.8	1026.63	8.64	379.616				--	--					--	--
		5.91	0.00329	8.82	0.32964	5.89	0.00258	8.82	0.64574														8.82	1107.01	8.6	311.748	8.82	1191.8	8.66	436.823				--	--					--	--
		5.92	0.00323	8.84	0.37023	5.9	0.00253	8.84	0.89496														8.84	1123.05	8.62	253.295	8.84	1651.78	8.68	500.74				--	--					--	--
		5.93	0.00317	8.86	0.341	5.91	0.00249	8.86	1.28587														8.86	1048.18	8.64	324.737	8.86	2373.26	8.7	602.442				--	--					--	--
		5.94	0.00311	8.88	0.32476	5.92	0.00245	8.88	1.86333														8.88	1139.1	8.66	359.376	8.88	3439.04	8.72	710.5				--	--					--	--
		5.95	0.00305	8.9	0.36049	5.93	0.00241	8.9	3.0202														8.9	1090.96	8.68	333.397	8.9	5574.2	8.74	808.317				--	--					--	--
		5.96	0.003	8.92	0.36374	5.94	0.00237	8.92	4.72478														8.92	1165.83	8.7	339.892	8.92	8720.24	8.76	913.197				--	--					--	--
		5.97	0.00294	8.94	0.36374	5.95	0.00233	8.94	7.62378														8.94	1000.05	8.72	346.387	8.94	14070.8	8.78	1047.03				--	--					--	--
		5.98	0.00289	8.96	0.40108	5.96	0.00229	8.96	11.7767														8.96	1219.31	8.74	357.211	8.96	21735.6	8.8	1145.56				--	--					--	--
		5.99	0.00284	8.98	0.41895	5.97	0.00226	8.98	15.5265														8.98	1294.18	8.76	348.551	8.98	28656.4	8.82	1371.56				--	--					--	--
		6	0.00279	9	0.47091	5.98	0.00222	9	17.4355														9	1331.62	8.78	372.366	9	32179.6	8.84	1727.87				--	--					--	--
		6.01	0.00274	9.02	0.44493	5.99	0.00219	9.02	16.4498														9.02	1192.57	8.8	368.036	9.02	30360.4	8.86	2420.01				--	--					--	--
		6.02	0.00269	9.04	0.48552	6	0.00215	9.04	11.9899														9.04	1272.79	8.82	417.829	9.04	22128.9	8.88	3633.37				--	--					--	--
		6.03	0.00264	9.06	0.54885	6.01	0.00212	9.06	7.98079														9.06	1342.31	8.84	467.622	9.06	14729.7	8.9	6048.08				--	--					--	--
		6.04	0.0026	9.08	0.56671	6.02	0.00209	9.08	5.14056														9.08	1609.71	8.86	432.983	9.08	9487.62	8.92	10292				--	--					--	--
		6.05	0.00255	9.1	0.62192	6.03	0.00206	9.1	2.72245														9.1	1673.88	8.88	471.952	9.1	5024.66	8.94	17367.7				--	--					--	--
		6.06	0.00251	9.12	0.70636	6.04	0.00203	9.12	1.8687														9.12	2037.54	8.9	493.601	9.12	3448.94	8.96	28123.4				--	--					--	--
		6.07	0.00247	9.14	0.84114	6.05	0.002	9.14	1.12322														9.14	2502.8	8.92	521.745	9.14	2073.05	8.98	41459.4				--	--					--	--
		6.08	0.00243	9.16	1.05711	6.06	0.00197	9.16	0.73768														9.16	3214.07	8.94	638.65	9.16	1361.48	9	50964.2				--	--					--	--
		6.09	0.00239	9.18	1.6222	6.07	0.00194	9.18	0.61965														9.18	4481.51	8.96	627.826	9.18	1143.65	9.02	50392.9				--	--					--	--
		6.1	0.00235	9.2	2.3513	6.08	0.00191	9.2	0.50796														9.2	6417.44	8.98	768.545	9.2	937.511	9.04	40446.2				--	--					--	--
		6.11	0.00231	9.22	3.78676	6.09	0.00189	9.22	0.45919														9.22	9198.33	9	824.833	9.22	847.495	9.06	27510.3				--	--					--	--
		6.12	0.00227	9.24	5.94645	6.1	0.00186	9.24	0.43383														9.24	12952.5	9.02	943.903	9.24	800.687	9.08	17090.8				--	--					--	--
		6.13	0.00223	9.26	8.81574	6.11	0.00183	9.26	0.40261														9.26	17968.8	9.04	1086.79	9.26	743.077	9.1	10700.6				--	--					--	--
		6.14	0.0022	9.28	11.1638	6.12	0.00181	9.28	0.37676														9.28	20867.4	9.06	1376.89	9.28	695.369	9.12	7001.53				--	--					--	--
		6.15	0.00216	9.3	11.9351	6.13	0.00178	9.3	0.35286														9.3	20872.7	9.08	1610.7	9.3	651.262	9.14	4622.49				--	--					--	--
		6.16	0.00213	9.32	10.1018	6.14	0.00176	9.32	0.32092														9.32	17658.7	9.1	2028.53	9.32	592.301	9.16	3121.33				--	--					--	--
		6.17	0.0021	9.34	8.16784	6.15	0.00173	9.34	0.30824														9.34	12604.9	9.12	2794.91	9.34	568.897	9.18	2226.14				--	--					--	--
		6.18	0.00206	9.36	4.84225	6.16	0.00171	9.36	0.2741														9.36	9075.33	9.14	3886.02	9.36	505.887	9.2	1752.24				--	--					--	--
		6.19	0.00203	9.38	3.45388	6.17	0.00169	9.38	0.22655														9.38	5593.87	9.16	5384.15	9.38	418.122	9.22	1483.86				--	--					--	--
		6.2	0.002	9.4	2.19703	6.18	0.00167	9.4	0.21094														9.4	4005.55	9.18	7427.83	9.4	389.317	9.24	1272.68				--	--					--	--
		6.21	0.00197	9.42	1.38999	6.19	0.00164	9.42	0.18143														9.42	2754.15	9.2	10287.7	9.42	334.857	9.26	1226.78				--	--					--	--
		6.22	0.00194	9.44	1.20163	6.2	0.00162	9.44	0.17216														9.44	2123.1	9.22	14886	9.44	317.754	9.28	1169.22				--	--					--	--
		6.23	0.00191	9.46	0.84764	6.21	0.0016	9.46	0.17412														9.46	1828.97	9.24	20698.8	9.46	321.355	9.3	1119.43				--	--					--	--
		6.24	0.00189	9.48	0.77294	6.22	0.00158	9.48	0.16217														9.48	1476.01	9.26	27184.8	9.48	299.301	9.32	1031.14				--	--					--	--
		6.25	0.00186	9.5	0.64303	6.23	0.00156	9.5	0.16729														9.5	1615.06	9.28	32062.4	9.5	308.753	9.34	944.273				--	--					--	--
		6.26	0.00183	9.52	0.66739	6.24	0.00154	9.52	0.16753														9.52	1556.23	9.3	33952.4	9.52	309.203	9.36	842.924				--	--					--	--
		6.27	0.0018	9.54	0.59432	6.25	0.00152	9.54	0.15485														9.54	1406.49	9.32	31224.6	9.54	285.799	9.38	705.203				--	--					--	--
		6.28	0.00178	9.56	0.50501	6.26	0.00151	9.56	0.14754														9.56	1459.97	9.34	24595.6	9.56	272.297	9.4	602.442				--	--					--	--
		6.29	0.00175	9.58	0.51313	6.27	0.00149	9.58	0.15607														9.58	1251.4	9.36	18057.6	9.58	288.049	9.42	502.506				--	--					--	--
		6.3	0.00173	9.6	0.51475	6.28	0.00147	9.6	0.15436														9.6	1363.71	9.38	12790.3	9.6	284.899	9.44	484.143				--	--					--	--
		6.31	0.00171	9.62	0.48552	6.29	0.00145	9.62	0.15241														9.62	1283.49	9.4	8999.55	9.62	281.298	9.46	425.17				--	--					--	--
		6.32	0.00168	9.64	0.47578	6.3	0.00144	9.64	0.13778														9.64	1230.01	9.42	6299.9	9.64	254.294	9.48	402.57				--	--					--	--
		6.33	0.00166	9.66	0.44168	6.31	0.00142	9.66	0.1351														9.66	1262.1	9.44	4485.71	9.66	249.343	9.5	380.675				--	--					--	--
		6.34	0.00164	9.68	0.40758	6.32	0.0014	9.68	0.13876														9.68	1181.88	9.46	3351.29	9.68	256.094	9.52	360.9				--	--					--	--
		6.35	0.00161	9.7	0.41895	6.33	0.00139	9.7	0.13046														9.7	1181.88	9.48	2515.63	9.7	240.791	9.54	351.012				--	--					--	--
		6.36	0.00159	9.72	0.39459	6.34	0.00137	9.72	0.13388														9.72	1133.75	9.5	1939.76	9.72	247.092	9.56	358.428				--	--					--	--
		6.37	0.00157	9.74	0.43843	6.35	0.00136	9.74	0.12266														9.74	1069.57	9.52	1578.22	9.74	226.389	9.58	348.894				--	--					--	--
		6.38	0.00155	9.76	0.43519	6.36	0.00134	9.76	0.12949														9.76	1165.83	9.54	1314.1	9.76	238.991	9.6	335.475				--	--					--	--
		6.39	0.00153	9.78	0.3816	6.37	0.00133	9.78	0.12169														9.78	1160.49	9.56	1318.43	9.78	224.588	9.62	308.99				--	--					--	--
		6.4	0.00151	9.8	0.3751	6.38	0.00131	9.8	0.12193														9.8	1144.44	9.58	1255.65	9.8	225.039	9.64	304.399				--	--					--	--
		6.41	0.00149	9.82	0.39134	6.39	0.0013	9.82	0.12095														9.82	1128.4	9.6	1060.81	9.82	223.238	9.66	287.096				--	--					--	--
		6.42	0.00147	9.84	0.39784	6.4	0.00128	9.84	0.11218														9.84	1101.66	9.62	1028.33	9.84	207.035	9.68	297.69				--	--					--	--
		6.43	0.00145	9.86	0.37997	6.41	0.00127	9.86	0.11364														9.86	994.703	9.64	961.223	9.86	209.736	9.7	290.274				--	--					--	--
		6.44	0.00144	9.88	0.37835	6.42	0.00126	9.88	0.119														9.88	1112.36	9.66	865.966	9.88	219.638	9.72	288.508				--	--					--	--
		6.45	0.00142	9.9	0.36211	6.43	0.00124	9.9	0.11437														9.9	1219.31	9.68	809.678	9.9	211.086	9.74	279.327				--	--					--	--
		6.46	0.0014	9.92	0.33451	6.44	0.00123	9.92	0.10998														9.92	1155.14	9.7	742.566	9.92	202.985	9.76	266.614				--	--					--	--
		6.47	0.00138	9.94	0.38485	6.45	0.00122	9.94	0.11022														9.94	1149.79	9.72	668.959	9.94	203.435	9.78	283.211				--	--					--	--
		6.48	0.00137	9.96	0.39621	6.46	0.00121	9.96	0.11047														9.96	1123.05	9.74	684.113	9.96	203.885	9.8	266.614				--	--					--	--
		6.49	0.00135	9.98	0.3816	6.47	0.0012	9.98	0.11266														9.98	1197.92	9.76	591.022	9.98	207.936	9.82	266.614				--	--					--	--
		6.5	0.00133	10	0.38485	6.48	0.00118	10	0.1073														10	1149.79	9.78	575.868	10	198.034	9.84	257.786				--	--					--	--
		6.51	0.00132	10.02	0.34587	6.49	0.00117	10.02	0.10632														10.02	1155.14	9.8	606.176	10.02	196.234	9.86	241.542				--	--					--	--
		6.52	0.0013	10.04	0.37023	6.5	0.00116	10.04	0.10608														10.04	1096.31	9.82	526.075	10.04	195.784	9.88	234.479				--	--					--	--
		6.53	0.00129	10.06	0.34425	6.51	0.00115	10.06	0.10266														10.06	1272.79	9.84	456.797	10.06	189.482	9.9	223.885				--	--					--	--
		6.54	0.00127	10.08	0.37023	6.52	0.00114	10.08	0.1012														10.08	1112.36	9.86	517.415	10.08	186.782	9.92	217.529				--	--					--	--
		6.55	0.00126	10.1	0.37673	6.53	0.00113	10.1	0.09559														10.1	1123.05	9.88	543.394	10.1	176.43	9.94	218.941				--	--					--	--
		6.56	0.00124	10.12	0.36536	6.54	0.00112	10.12	0.09364														10.12	1101.66	9.9	523.91	10.12	172.83	9.96	216.823				--	--					--	--
		6.57	0.00123	10.14	0.36861	6.55	0.00111	10.14	0.09486														10.14	1139.1	9.92	489.271	10.14	175.08	9.98	230.242				--	--					--	--
		6.58	0.00122	10.16	0.3816	6.56	0.0011	10.16	0.10023														10.16	1176.53	9.94	497.931	10.16	184.982	10	212.938				--	--					--	--
		6.59	0.0012	10.18	0.36374	6.57	0.00109	10.18	0.09803														10.18	1064.23	9.96	513.085	10.18	180.931	10.02	196.694				--	--					--	--
		6.6	0.00119	10.2	0.36374	6.58	0.00108	10.2	0.1012														10.2	1000.05	9.98	450.302	10.2	186.782	10.04	194.928				--	--					--	--
		6.61	0.00118	10.22	0.37673	6.59	0.00107	10.22	0.09413														10.22	1042.83	10	452.467	10.22	173.73	10.06	199.166				--	--					--	--
		6.62	0.00116	10.24	0.33938	6.6	0.00106	10.24	0.10608														10.24	1053.53	10.02	504.425	10.24	195.784	10.08	209.407				--	--					--	--
		6.63	0.00115	10.26	0.33288	6.61	0.00105	10.26	0.09949														10.26	1128.4	10.04	502.26	10.26	183.631	10.1	209.054				--	--					--	--
		6.64	0.00114	10.28	0.31177	6.62	0.00105	10.28	0.09657														10.28	1117.7	10.06	461.127	10.28	178.231	10.12	178.331				--	--					--	--
		6.65	0.00113	10.3	0.34425	6.63	0.00104	10.3	0.08901														10.3	1176.53	10.08	471.952	10.3	164.278	10.14	181.509				--	--					--	--
		6.66	0.00112	10.32	0.38972	6.64	0.00103	10.32	0.0934														10.32	1037.49	10.1	497.931	10.32	172.38	10.16	188.572				--	--					--	--
		6.67	0.00111	10.34	0.38322	6.65	0.00102	10.34	0.09852														10.34	1219.31	10.12	489.271	10.34	181.831	10.18	188.219				--	--					--	--
		6.68	0.00109	10.36	0.35562	6.66	0.00101	10.36	0.0895														10.36	1080.27	10.14	458.962	10.36	165.178	10.2	171.269				--	--					--	--
		6.69	0.00108	10.38	0.35237	6.67	0.00101	10.38	0.09194														10.38	1058.88	10.16	482.776	10.38	169.679	10.22	184.334				--	--					--	--
		6.7	0.00107	10.4	0.341	6.68	0.001	10.4	0.08511														10.4	989.355	10.18	445.973	10.4	157.077	10.24	181.156				--	--					--	--
		6.71	0.00106	10.42	0.36861	6.69	0.00099	10.42	0.08657														10.42	1080.27	10.2	463.292	10.42	159.777	10.26	181.509				--	--					--	--
		6.72	0.00105	10.44	0.33613	6.7	0.00098	10.44	0.08803														10.44	1074.92	10.22	445.973	10.44	162.478	10.28	200.932				--	--					--	--
		6.73	0.00104	10.46	0.39297	6.71	0.00098	10.46	0.08681														10.46	1283.49	10.24	385.355	10.46	160.227	10.3	181.156				--	--					--	--
		6.74	0.00103	10.48	0.33776	6.72	0.00097	10.48	0.08998														10.48	1192.57	10.26	443.808	10.48	166.078	10.32	185.747				--	--					--	--
		6.75	0.00102	10.5	0.33776	6.73	0.00096	10.5	0.0912														10.5	1112.36	10.28	422.159	10.5	168.329	10.34	178.331				--	--					--	--
		6.76	0.00101	10.52	0.35399	6.74	0.00096	10.52	0.09023														10.52	1053.53	10.3	400.509	10.52	166.529	10.36	181.863				--	--					--	--
		6.77	0.001	10.54	0.35724	6.75	0.00095	10.54	0.09023														10.54	1155.14	10.32	458.962	10.54	166.529	10.38	183.628				--	--					--	--
		6.78	0.00099	10.56	0.38972	6.76	0.00094	10.56	0.08584														10.56	1064.23	10.34	437.313	10.56	158.427	10.4	178.331				--	--					--	--
		6.79	0.00099	10.58	0.35562	6.77	0.00094	10.58	0.08559														10.58	1149.79	10.36	413.499	10.58	157.977	10.42	172.681				--	--					--	--
		6.8	0.00098	10.6	0.36698	6.78	0.00093	10.6	0.08316														10.6	1128.4	10.38	407.004	10.6	153.476	10.44	163.853				--	--					--	--
		6.81	0.00097	10.62	0.36861	6.79	0.00093	10.62	0.08096														10.62	1096.31	10.4	400.509	10.62	149.426	10.46	162.087				--	--					--	--
		6.82	0.00096	10.64	0.38485	6.8	0.00092	10.64	0.0773														10.64	1117.7	10.42	368.036	10.64	142.674	10.48	157.496				--	--					--	--
		6.83	0.00095	10.66	0.37348	6.81	0.00092	10.66	0.07486														10.66	1064.23	10.44	417.829	10.66	138.174	10.5	165.265				--	--					--	--
		6.84	0.00094	10.68	0.36211	6.82	0.00091	10.68	0.07974														10.68	1107.01	10.46	363.706	10.68	147.175	10.52	160.322				--	--					--	--
		6.85	0.00094	10.7	0.33126	6.83	0.00091	10.7	0.07267														10.7	1224.66	10.48	396.18	10.7	134.123	10.54	156.79				--	--					--	--
		6.86	0.00093	10.72	0.35562	6.84	0.0009	10.72	0.07828														10.72	1283.49	10.5	383.19	10.72	144.475	10.56	160.675				--	--					--	--
		6.87	0.00092	10.74	0.34263	6.85	0.0009	10.74	0.08072														10.74	1160.49	10.52	394.015	10.74	148.976	10.58	156.437				--	--					--	--
		6.88	0.00091	10.76	0.34425	6.86	0.00089	10.76	0.07243														10.76	962.616	10.54	374.53	10.76	133.673	10.6	153.259				--	--					--	--
		6.89	0.00091	10.78	0.33938	6.87	0.00089	10.78	0.07974														10.78	1133.75	10.56	372.366	10.78	147.175	10.62	155.731				--	--					--	--
		6.9	0.0009	10.8	0.36374	6.88	0.00088	10.8	0.08023														10.8	1139.1	10.58	365.871	10.8	148.075	10.64	147.609				--	--					--	--
		6.91	0.00089	10.82	0.36374	6.89	0.00088	10.82	0.07852														10.82	1123.05	10.6	419.994	10.82	144.925	10.66	144.784				--	--					--	--
		6.92	0.00088	10.84	0.33613	6.9	0.00087	10.84	0.08218														10.84	1197.92	10.62	396.18	10.84	151.676	10.68	134.896				--	--					--	--
		6.93	0.00088	10.86	0.37186	6.91	0.00087	10.86	0.07755														10.86	1144.44	10.64	355.046	10.86	143.125	10.7	146.196				--	--					--	--
		6.94	0.00087	10.88	0.33288	6.92	0.00087	10.88	0.07755														10.88	1187.23	10.66	372.366	10.88	143.125	10.72	143.371				--	--					--	--
		6.95	0.00086	10.9	0.34425	6.93	0.00086	10.9	0.0773														10.9	1101.66	10.68	430.818	10.9	142.674	10.74	152.553				--	--					--	--
		6.96	0.00086	10.92	0.34912	6.94	0.00086	10.92	0.07389														10.92	1112.36	10.7	411.334	10.92	136.373	10.76	139.487				--	--					--	--
		6.97	0.00085	10.94	0.31665	6.95	0.00085	10.94	0.07901														10.94	1149.79	10.72	357.211	10.94	145.825	10.78	130.305				--	--					--	--
		6.98	0.00085	10.96	0.33776	6.96	0.00085	10.96	0.06926														10.96	1101.66	10.74	396.18	10.96	127.822	10.8	132.071				--	--					--	--
		6.99	0.00084	10.98	0.33938	6.97	0.00085	10.98	0.0695														10.98	1080.27	10.76	368.036	10.98	128.272	10.82	130.659				--	--					--	--
		7	0.00083	11	0.36211	6.98	0.00084	11	0.07267														11	1123.05	10.78	359.376	11	134.123	10.84	131.012				--	--					--	--
		7.01	0.00083	11.02	0.36374	6.99	0.00084	11.02	0.07291														11.02	1117.7	10.8	394.015	11.02	134.573	10.86	141.959				--	--					--	--
		7.02	0.00082	11.04	0.39134	7	0.00084	11.04	0.07169														11.04	1112.36	10.82	357.211	11.04	132.323	10.88	145.843				--	--					--	--
		7.03	0.00082	11.06	0.35887	7.01	0.00084	11.06	0.06218														11.06	1171.18	10.84	361.541	11.06	114.77	10.9	142.312				--	--					--	--
		7.04	0.00081	11.08	0.30041	7.02	0.00083	11.08	0.07096														11.08	1090.96	10.86	372.366	11.08	130.972	10.92	138.074				--	--					--	--
		7.05	0.00081	11.1	0.29878	7.03	0.00083	11.1	0.06926														11.1	1213.97	10.88	337.727	11.1	127.822	10.94	126.068				--	--					--	--
		7.06	0.0008	11.12	0.33613	7.04	0.00083	11.12	0.06584														11.12	1010.75	10.9	378.86	11.12	121.521	10.96	131.718				--	--					--	--
		7.07	0.0008	11.14	0.34587	7.05	0.00082	11.14	0.06779														11.14	1000.05	10.92	370.201	11.14	125.121	10.98	138.781				--	--					--	--
		7.08	0.00079	11.16	0.34425	7.06	0.00082	11.16	0.07169														11.16	1112.36	10.94	359.376	11.16	132.323	11	131.012				--	--					--	--
		7.09	0.00079	11.18	0.32476	7.07	0.00082	11.18	0.06462														11.18	1101.66	10.96	374.53	11.18	119.27	11.02	122.537				--	--					--	--
		7.1	0.00078	11.2	0.36211	7.08	0.00082	11.2	0.07072														11.2	1155.14	10.98	324.737	11.2	130.522	11.04	127.48				--	--					--	--
		7.11	0.00078	11.22	0.31177	7.09	0.00082	11.22	0.06682														11.22	1262.1	11	326.902	11.22	123.321	11.06	136.662				--	--					--	--
		7.12	0.00077	11.24	0.33451	7.1	0.00081	11.24	0.06779														11.24	1176.53	11.02	419.994	11.24	125.121	11.08	144.431				--	--					--	--
		7.13	0.00077	11.26	0.35075	7.11	0.00081	11.26	0.06414														11.26	1155.14	11.04	396.18	11.26	118.37	11.1	141.606				--	--					--	--
		7.14	0.00077	11.28	0.37348	7.12	0.00081	11.28	0.06609														11.28	1090.96	11.06	350.716	11.28	121.971	11.12	140.899				--	--					--	--
		7.15	0.00076	11.3	0.35724	7.13	0.00081	11.3	0.06096														11.3	978.66	11.08	333.397	11.3	112.519	11.14	135.602				--	--					--	--
		7.16	0.00076	11.32	0.35562	7.14	0.00081	11.32	0.0634														11.32	1246.05	11.1	333.397	11.32	117.02	11.16	137.015				--	--					--	--
		7.17	0.00075	11.34	0.3475	7.15	0.00081	11.34	0.06535														11.34	994.703	11.12	326.902	11.34	120.621	11.18	126.774				--	--					--	--
		7.18	0.00075	11.36	0.32314	7.16	0.00081	11.36	0.06194														11.36	1053.53	11.14	331.232	11.36	114.32	11.2	124.655				--	--					--	--
		7.19	0.00075	11.38	0.31502	7.17	0.0008	11.38	0.05121														11.38	1064.23	11.16	370.201	11.38	94.5162	11.22	129.246				--	--					--	--
		7.2	0.00074	11.4	0.32314	7.18	0.0008	11.4	0.05462														11.4	1026.79	11.18	331.232	11.4	100.817	11.24	108.058				--	--					--	--
		7.21	0.00074	11.42	0.35724	7.19	0.0008	11.42	0.05828														11.42	1139.1	11.2	337.727	11.42	107.568	11.26	112.649				--	--					--	--
		7.22	0.00074	11.44	0.32801	7.2	0.0008	11.44	0.0595														11.44	1181.88	11.22	357.211	11.44	109.819	11.28	114.768				--	--					--	--
		7.23	0.00073	11.46	0.341	7.21	0.0008	11.46	0.06072														11.46	1256.75	11.24	333.397	11.46	112.069	11.3	102.055				--	--					--	--
		7.24	0.00073	11.48	0.36861	7.22	0.0008	11.48	0.05633														11.48	1101.66	11.26	335.562	11.48	103.968	11.32	99.2299				--	--					--	--
		7.25	0.00073	11.5	0.34425	7.23	0.0008	11.5	0.06243														11.5	1069.57	11.28	318.243	11.5	115.22	11.34	103.467				--	--					--	--
		7.26	0.00072	11.52	0.32639	7.24	0.0008	11.52	0.05999														11.52	1048.18	11.3	331.232	11.52	110.719	11.36	108.411				--	--					--	--
		7.27	0.00072	11.54	0.32152	7.25	0.0008	11.54	0.05901														11.54	1208.62	11.32	370.201	11.54	108.919	11.38	102.055				--	--					--	--
		7.28	0.00072	11.56	0.31177	7.26	0.0008	11.56	0.05731														11.56	1090.96	11.34	398.344	11.56	105.768	11.4	100.289				--	--					--	--
		7.29	0.00072	11.58	0.32476	7.27	0.0008	11.58	0.05804														11.58	1133.75	11.36	318.243	11.58	107.118	11.42	90.0485				--	--					--	--
		7.3	0.00071	11.6	0.31989	7.28	0.0008	11.6	0.05609														11.6	1053.53	11.38	348.551	11.6	103.518	11.44	96.7579				--	--					--	--
		7.31	0.00071	11.62	0.32964	7.29	0.0008	11.62	0.06096														11.62	1112.36	11.4	355.046	11.62	112.519	11.46	93.2266				--	--					--	--
		7.32	0.00071	11.64	0.32639	7.3	0.0008	11.64	0.04926														11.64	1133.75	11.42	335.562	11.64	90.9156	11.48	87.9297				--	--					--	--
		7.33	0.00071	11.66	0.30528	7.31	0.0008	11.66	0.05194														11.66	1128.4	11.44	318.243	11.66	95.8664	11.5	82.2796				--	--					--	--
		7.34	0.0007	11.68	0.33126	7.32	0.0008	11.68	0.05682														11.68	1213.97	11.46	298.758	11.68	104.868	11.52	87.5765				--	--					--	--
		7.35	0.0007	11.7	0.29716	7.33	0.0008	11.7	0.05877														11.7	1032.14	11.48	342.057	11.7	108.469	11.54	89.3422				--	--					--	--
		7.36	0.0007	11.72	0.31177	7.34	0.0008	11.72	0.05853														11.72	1042.83	11.5	339.892	11.72	108.018	11.56	82.6327				--	--					--	--
		7.37	0.0007	11.74	0.33938	7.35	0.0008	11.74	0.05877														11.74	1149.79	11.52	339.892	11.74	108.469	11.58	78.3951				--	--					--	--
		7.38	0.0007	11.76	0.33126	7.36	0.00081	11.76	0.04926														11.76	1042.83	11.54	316.078	11.76	90.9156	11.6	80.867				--	--					--	--
		7.39	0.0007	11.78	0.28742	7.37	0.00081	11.78	0.04804														11.78	1005.4	11.56	322.572	11.78	88.6652	11.62	84.7515				--	--					--	--
		7.4	0.00069	11.8	0.31827	7.38	0.00081	11.8	0.05024														11.8	1107.01	11.58	326.902	11.8	92.7159	11.64	87.2234				--	--					--	--
		7.41	0.00069	11.82	0.32152	7.39	0.00081	11.82	0.05804														11.82	1128.4	11.6	335.562	11.82	107.118	11.66	86.8703				--	--					--	--
		7.42	0.00069	11.84	0.32152	7.4	0.00081	11.84	0.05414														11.84	1123.05	11.62	329.067	11.84	99.9171	11.68	82.6327				--	--					--	--
		7.43	0.00069	11.86	0.34263	7.41	0.00081	11.86	0.05731														11.86	1096.31	11.64	337.727	11.86	105.768	11.7	92.1672				--	--					--	--
		7.44	0.00069	11.88	0.33288	7.42	0.00082	11.88	0.05389														11.88	1074.92	11.66	381.025	11.88	99.467	11.72	82.2796				--	--					--	--
		7.45	0.00069	11.9	0.34912	7.43	0.00082	11.9	0.05219														11.9	1016.09	11.68	322.572	11.9	96.3165	11.74	76.2763				--	--					--	--
		7.46	0.00069	11.92	0.32476	7.44	0.00082	11.92	0.05219														11.92	1053.53	11.7	313.913	11.92	96.3165	11.76	62.8573				--	--					--	--
		7.47	0.00069	11.94	0.34263	7.45	0.00082	11.94	0.05365														11.94	1064.23	11.72	300.923	11.94	99.0169	11.78	82.2796				--	--					--	--
		7.48	0.00068	11.96	0.31989	7.46	0.00082	11.96	0.05414														11.96	1085.62	11.74	264.12	11.96	99.9171	11.8	73.0982				--	--					--	--
		7.49	0.00068	11.98	0.33126	7.47	0.00083	11.98	0.05658														11.98	1224.66	11.76	309.583	11.98	104.418	11.82	79.8076				--	--					--	--
		7.5	0.00068	12	0.35724	7.48	0.00083	12	0.05341														12	1080.27	11.78	359.376	12	98.5669	11.84	75.2169				--	--					--	--
		7.51	0.00068	12.02	0.32314	7.49	0.00083	12.02	0.05219														12.02	1080.27	11.8	326.902	12.02	96.3165	11.86	71.6856				--	--					--	--
		7.52	0.00068	12.04	0.31015	7.5	0.00084	12.04	0.05316														12.04	1171.18	11.82	322.572	12.04	98.1168	11.88	66.7418				--	--					--	--
		7.53	0.00068	12.06	0.30366	7.51	0.00084	12.06	0.05438														12.06	962.616	11.84	318.243	12.06	100.367	11.9	74.8638				--	--					--	--
		7.54	0.00068	12.08	0.30041	7.52	0.00084	12.08	0.05438														12.08	1069.57	11.86	303.088	12.08	100.367	11.92	71.3325				--	--					--	--
		7.55	0.00068	12.1	0.30041	7.53	0.00085	12.1	0.05609														12.1	1021.44	11.88	277.109	12.1	103.518	11.94	70.9794				--	--					--	--
		7.56	0.00068	12.12	0.3134	7.54	0.00085	12.12	0.04853														12.12	1064.23	11.9	303.088	12.12	89.5653	11.96	67.8012				--	--					--	--
		7.57	0.00068	12.14	0.31177	7.55	0.00085	12.14	0.05341														12.14	1085.62	11.92	331.232	12.14	98.5669	11.98	71.3325				--	--					--	--
		7.58	0.00068	12.16	0.35887	7.56	0.00086	12.16	0.0617														12.16	1010.75	11.94	316.078	12.16	113.87	12	68.8606				--	--					--	--
		7.59	0.00068	12.18	0.38647	7.57	0.00086	12.18	0.05731														12.18	1112.36	11.96	259.79	12.18	105.768	12.02	72.0388				--	--					--	--
		7.6	0.00068	12.2	0.34912	7.58	0.00086	12.2	0.05462														12.2	1053.53	11.98	266.285	12.2	100.817	12.04	73.8044				--	--					--	--
		7.61	0.00068	12.22	0.32314	7.59	0.00087	12.22	0.05828														12.22	1107.01	12	329.067	12.22	107.568	12.06	72.3919				--	--					--	--
		7.62	0.00068	12.24	0.30528	7.6	0.00087	12.24	0.05975														12.24	1032.14	12.02	318.243	12.24	110.269	12.08	76.2763				--	--					--	--
		7.63	0.00068	12.26	0.28904	7.61	0.00088	12.26	0.05438														12.26	1128.4	12.04	305.253	12.26	100.367	12.1	74.1575				--	--					--	--
		7.64	0.00068	12.28	0.32801	7.62	0.00088	12.28	0.05511														12.28	1074.92	12.06	296.593	12.28	101.717	12.12	72.745				--	--					--	--
		7.65	0.00068	12.3	0.32152	7.63	0.00089	12.3	0.05511														12.3	1048.18	12.08	277.109	12.3	101.717	12.14	81.2202				--	--					--	--
		7.66	0.00068	12.32	0.32314	7.64	0.00089	12.32	0.04755														12.32	1048.18	12.1	274.944	12.32	87.765	12.16	80.5139				--	--					--	--
		7.67	0.00069	12.34	0.31015	7.65	0.0009	12.34	0.05267														12.34	1139.1	12.12	303.088	12.34	97.2166	12.18	75.5701				--	--					--	--
		7.68	0.00069	12.36	0.33776	7.66	0.00091	12.36	0.05706														12.36	1160.49	12.14	259.79	12.36	105.318	12.2	79.8076				--	--					--	--
		7.69	0.00069	12.38	0.30853	7.67	0.00091	12.38	0.05804														12.38	1053.53	12.16	309.583	12.38	107.118	12.22	77.6889				--	--					--	--
		7.7	0.00069	12.4	0.3475	7.68	0.00092	12.4	0.05609														12.4	1112.36	12.18	378.86	12.4	103.518	12.24	84.7515				--	--					--	--
		7.71	0.00069	12.42	0.33126	7.69	0.00092	12.42	0.05804														12.42	1123.05	12.2	313.913	12.42	107.118	12.26	85.4577				--	--					--	--
		7.72	0.00069	12.44	0.341	7.7	0.00093	12.44	0.0517														12.44	930.529	12.22	322.572	12.44	95.4163	12.28	86.164				--	--					--	--
		7.73	0.00069	12.46	0.34263	7.71	0.00094	12.46	0.05536														12.46	1037.49	12.24	307.418	12.46	102.167	12.3	79.1014				--	--					--	--
		7.74	0.0007	12.48	0.33776	7.72	0.00094	12.48	0.05438														12.48	1165.83	12.26	322.572	12.48	100.367	12.32	73.0982				--	--					--	--
		7.75	0.0007	12.5	0.3475	7.73	0.00095	12.5	0.05292														12.5	1053.53	12.28	322.572	12.5	97.6667	12.34	68.8606				--	--					--	--
		7.76	0.0007	12.52	0.34587	7.74	0.00096	12.52	0.05609														12.52	1069.57	12.3	305.253	12.52	103.518	12.36	67.8012				--	--					--	--
		7.77	0.0007	12.54	0.31989	7.75	0.00097	12.54	0.05316														12.54	1058.88	12.32	318.243	12.54	98.1168	12.38	67.0949				--	--					--	--
		7.78	0.0007	12.56	0.30853	7.76	0.00098	12.56	0.05414														12.56	1010.75	12.34	305.253	12.56	99.9171	12.4	76.2763				--	--					--	--
		7.79	0.00071	12.58	0.32801	7.77	0.00098	12.58	0.05365														12.58	1123.05	12.36	318.243	12.58	99.0169	12.42	74.1575				--	--					--	--
		7.8	0.00071	12.6	0.33938	7.78	0.00099	12.6	0.05536														12.6	1058.88	12.38	359.376	12.6	102.167	12.44	82.9858				--	--					--	--
		7.81	0.00071	12.62	0.31502	7.79	0.001	12.62	0.05999														12.62	1080.27	12.4	316.078	12.62	110.719	12.46	72.745				--	--					--	--
		7.82	0.00071	12.64	0.31665	7.8	0.00101	12.64	0.05389														12.64	1160.49	12.42	274.944	12.64	99.467	12.48	71.6856				--	--					--	--
		7.83	0.00072	12.66	0.3069	7.81	0.00102	12.66	0.05536														12.66	1010.75	12.44	300.923	12.66	102.167	12.5	73.0982				--	--					--	--
		7.84	0.00072	12.68	0.29878	7.82	0.00103	12.68	0.05755														12.68	1005.4	12.46	281.439	12.68	106.218	12.52	77.6889				--	--					--	--
		7.85	0.00072	12.7	0.33451	7.83	0.00104	12.7	0.06535														12.7	1144.44	12.48	318.243	12.7	120.621	12.54	76.2763				--	--					--	--
		7.86	0.00073	12.72	0.33126	7.84	0.00105	12.72	0.06145														12.72	1037.49	12.5	294.429	12.72	113.419	12.56	75.5701				--	--					--	--
		7.87	0.00073	12.74	0.33613	7.85	0.00106	12.74	0.05999														12.74	1069.57	12.52	316.078	12.74	110.719	12.58	84.3983				--	--					--	--
		7.88	0.00073	12.76	0.30528	7.86	0.00107	12.76	0.06316														12.76	1149.79	12.54	365.871	12.76	116.57	12.6	72.0388				--	--					--	--
		7.89	0.00074	12.78	0.35562	7.87	0.00108	12.78	0.0695														12.78	1069.57	12.56	389.685	12.78	128.272	12.62	80.867				--	--					--	--
		7.9	0.00074	12.8	0.32964	7.88	0.0011	12.8	0.06731														12.8	1090.96	12.58	331.232	12.8	124.221	12.64	79.1014				--	--					--	--
		7.91	0.00074	12.82	0.341	7.89	0.00111	12.82	0.07194														12.82	1074.92	12.6	322.572	12.82	132.773	12.66	81.5733				--	--					--	--
		7.92	0.00075	12.84	0.33288	7.9	0.00112	12.84	0.07828														12.84	1021.44	12.62	329.067	12.84	144.475	12.68	85.4577				--	--					--	--
		7.93	0.00075	12.86	0.33126	7.91	0.00113	12.86	0.07584														12.86	1112.36	12.64	337.727	12.86	139.974	12.7	87.9297				--	--					--	--
		7.94	0.00076	12.88	0.37023	7.92	0.00115	12.88	0.07682														12.88	1133.75	12.66	311.748	12.88	141.774	12.72	85.1046				--	--					--	--
		7.95	0.00076	12.9	0.29878	7.93	0.00116	12.9	0.09096														12.9	1096.31	12.68	318.243	12.9	167.879	12.74	96.4048				--	--					--	--
		7.96	0.00077	12.92	0.33451	7.94	0.00118	12.92	0.09925														12.92	1133.75	12.7	296.593	12.92	183.181	12.76	98.1705				--	--					--	--
		7.97	0.00077	12.94	0.31177	7.95	0.00119	12.94	0.1173														12.94	1085.62	12.72	300.923	12.94	216.487	12.78	109.471				--	--					--	--
		7.98	0.00078	12.96	0.33613	7.96	0.00121	12.96	0.13095														12.96	1149.79	12.74	318.243	12.96	241.691	12.8	108.764				--	--					--	--
		7.99	0.00078	12.98	0.30853	7.97	0.00122	12.98	0.15217														12.98	1107.01	12.76	309.583	12.98	280.848	12.82	110.883				--	--					--	--
		8	0.00079	13	0.34425	7.98	0.00124	13	0.1629														13	1181.88	12.78	381.025	13	300.651	12.84	121.83				--	--					--	--
		8.01	0.00079	13.02	0.341	7.99	0.00125	13.02	0.17363														13.02	1096.31	12.8	339.892	13.02	320.455	12.86	139.487				--	--					--	--
		8.02	0.0008	13.04	0.33938	8	0.00127	13.04	0.19704														13.04	1235.36	12.82	352.881	13.04	363.662	12.88	150.787				--	--					--	--
		8.03	0.0008	13.06	0.36374	8.01	0.00129	13.06	0.20192														13.06	1128.4	12.84	331.232	13.06	372.664	12.9	157.85				--	--					--	--
		8.04	0.00081	13.08	0.34425	8.02	0.00131	13.08	0.21752														13.08	1064.23	12.86	318.243	13.08	401.469	12.92	189.631				--	--					--	--
		8.05	0.00082	13.1	0.35562	8.03	0.00133	13.1	0.2185														13.1	1101.66	12.88	346.387	13.1	403.269	12.94	213.644				--	--					--	--
		8.06	0.00082	13.12	0.34587	8.04	0.00135	13.12	0.21972														13.12	1096.31	12.9	318.243	13.12	405.519	12.96	268.733				--	--					--	--
		8.07	0.00083	13.14	0.30853	8.05	0.00137	13.14	0.22386														13.14	1064.23	12.92	335.562	13.14	413.171	12.98	316.052				--	--					--	--
		8.08	0.00084	13.16	0.35562	8.06	0.00139	13.16	0.22898														13.16	1101.66	12.94	350.716	13.16	422.622	13	355.956				--	--					--	--
		8.09	0.00085	13.18	0.35237	8.07	0.00141	13.18	0.23874														13.18	1042.83	12.96	335.562	13.18	440.625	13.02	395.86				--	--					--	--
		8.1	0.00085	13.2	0.37835	8.08	0.00144	13.2	0.27337														13.2	1090.96	12.98	370.201	13.2	504.536	13.04	414.576				--	--					--	--
		8.11	0.00086	13.22	0.43681	8.09	0.00146	13.22	0.31653														13.22	1037.49	13	316.078	13.22	584.2	13.06	449.536				--	--					--	--
		8.12	0.00087	13.24	0.36536	8.1	0.00148	13.24	0.36433														13.24	1128.4	13.02	359.376	13.24	672.415	13.08	466.839				--	--					--	--
		8.13	0.00088	13.26	0.37673	8.11	0.00151	13.26	0.46163														13.26	1042.83	13.04	346.387	13.26	851.996	13.1	504.978				--	--					--	--
		8.14	0.00089	13.28	0.36374	8.12	0.00154	13.28	0.5877														13.28	1165.83	13.06	316.078	13.28	1084.69	13.12	516.278				--	--					--	--
		8.15	0.0009	13.3	0.38972	8.13	0.00156	13.3	0.87326														13.3	1224.66	13.08	411.334	13.3	1611.73	13.14	539.231				--	--					--	--
		8.16	0.0009	13.32	0.36536	8.14	0.00159	13.32	1.22588														13.32	1326.27	13.1	339.892	13.32	2262.54	13.16	551.238				--	--					--	--
		8.17	0.00091	13.34	0.37673	8.15	0.00162	13.34	1.88284														13.34	1160.49	13.12	378.86	13.34	3475.04	13.18	602.442				--	--					--	--
		8.18	0.00092	13.36	0.36374	8.16	0.00165	13.36	2.94875														13.36	1203.27	13.14	342.057	13.36	5442.33	13.2	610.564				--	--					--	--
		8.19	0.00093	13.38	0.39459	8.17	0.00168	13.38	4.45458														13.38	1272.79	13.16	363.706	13.38	8221.56	13.22	686.84				--	--					--	--
		8.2	0.00095	13.4	0.4157	8.18	0.00172	13.4	6.44619														13.4	1262.1	13.18	352.881	13.4	11897.3	13.24	778.654				--	--					--	--
		8.21	0.00096	13.42	0.43681	8.19	0.00175	13.42	8.05639														13.42	1272.79	13.2	396.18	13.42	14869.2	13.26	957.339				--	--					--	--
		8.22	0.00097	13.44	0.42544	8.2	0.00179	13.44	8.57898														13.44	1310.23	13.22	346.387	13.44	15833.7	13.28	1211.59				--	--					--	--
		8.23	0.00098	13.46	0.42057	8.21	0.00182	13.46	7.83936														13.46	1272.79	13.24	394.015	13.46	14468.6	13.3	1708.45				--	--					--	--
		8.24	0.00099	13.48	0.45954	8.22	0.00186	13.48	5.90506														13.48	1171.18	13.26	454.632	13.48	10898.6	13.32	2581.74				--	--					--	--
		8.25	0.001	13.5	0.47091	8.23	0.0019	13.5	4.11294														13.5	1315.58	13.28	415.664	13.5	7591	13.34	4129.52				--	--					--	--
		8.26	0.00102	13.52	0.45305	8.24	0.00194	13.52	2.41104														13.52	1336.97	13.3	493.601	13.52	4449.91	13.36	6859.93				--						--	--
		8.27	0.00103	13.54	0.46441	8.25	0.00199	13.54	1.50705														13.54	1342.31	13.32	491.436	13.54	2781.48	13.38	11184				--						--
		8.28	0.00104	13.56	0.46441	8.26	0.00203	13.56	0.87668														13.56	1385.1	13.34	521.745	13.56	1618.03	13.4	17306.3				--						--
		8.29	0.00106	13.58	0.52774	8.27	0.00208	13.58	0.55966														13.58	1465.32	13.36	536.899	13.58	1032.93	13.42	24060.2				--						--
		8.3	0.00107	13.6	0.48228	8.28	0.00213	13.6	0.43529														13.6	1326.27	13.38	519.58	13.6	803.388	13.44	28192.9				--						--
		8.31	0.00109	13.62	0.4774	8.29	0.00218	13.62	0.31482														13.62	1556.23	13.4	571.538	13.62	581.049	13.46	27448.5				--						--
		8.32	0.0011	13.64	0.59107	8.3	0.00223	13.64	0.28849														13.64	1353.01	13.42	623.496	13.64	532.441	13.48	22225.7				--						--
		8.33	0.00112	13.66	0.60893	8.31	0.00229	13.66	0.24654														13.66	1604.36	13.44	649.475	13.66	455.028	13.5	15621.5				--						--
		8.34	0.00114	13.68	0.63492	8.32	0.00235	13.68	0.23679														13.68	1652.49	13.46	788.029	13.68	437.025	13.52	9775.38				--						--
		8.35	0.00116	13.7	0.71773	8.33	0.00241	13.7	0.21265														13.7	1887.8	13.48	694.938	13.7	392.467	13.54	5875.75				--						--
		8.36	0.00117	13.72	0.84439	8.34	0.00248	13.72	0.20899														13.72	2032.19	13.5	779.37	13.72	385.716	13.56	3549.67				--						--
		8.37	0.00119	13.74	0.98079	8.35	0.00254	13.74	0.21606														13.74	2550.93	13.52	848.647	13.74	398.768	13.58	2215.9				--						--
		8.38	0.00121	13.76	1.26334	8.36	0.00261	13.76	0.19753														13.76	3133.85	13.54	831.328	13.76	364.562	13.6	1525.17				--						--
		8.39	0.00123	13.78	1.64656	8.37	0.00269	13.78	0.16753														13.78	4278.29	13.56	881.121	13.78	309.203	13.62	1104.59				--						--
		8.4	0.00125	13.8	2.61761	8.38	0.00277	13.8	0.15851														13.8	6342.57	13.58	911.43	13.8	292.55	13.64	895.187				--						--
		8.41	0.00128	13.82	4.02871	8.39	0.00285	13.82	0.14266														13.82	9187.63	13.6	976.377	13.82	263.295	13.66	788.542				--						--
		8.42	0.0013	13.84	5.95781	8.4	0.00293	13.84	0.13656														13.84	11599.5	13.62	1052.15	13.84	252.043	13.68	708.381				--						--
		8.43	0.00132	13.86	7.82359	8.41	0.00302	13.86	0.1151														13.86	14305.5	13.64	1108.44	13.86	212.436	13.7	670.243				--						--
		8.44	0.00135	13.88	8.87583	8.42	0.00312	13.88	0.11047														13.88	16434	13.66	1249.16	13.88	203.885	13.72	637.049				--						--
		8.45	0.00137	13.9	8.59815	8.43	0.00322	13.9	0.10559														13.9	16396.6	13.68	1437.5	13.9	194.883	13.74	578.782				--						--
		8.46	0.0014	13.92	7.59625	8.44	0.00333	13.92	0.11047														13.92	14744.1	13.7	1833.68	13.92	203.885	13.76	551.238				--						--
		8.47	0.00142	13.94	5.87987	8.45	0.00344	13.94	0.10901														13.94	11530	13.72	2385.74	13.94	201.184	13.78	512.393				--						--
		8.48	0.00145	13.96	4.22032	8.46	0.00356	13.96	0.10559														13.96	7893.45	13.74	3119.64	13.96	194.883	13.8	449.536				--						--
		8.49	0.00148	13.98	2.70204	8.47	0.00368	13.98	0.09803														13.98	5192.78	13.76	4684.88	13.98	180.931	13.82	379.969				--						--
		8.5	0.00151	14	1.74561	8.48	0.00382	14	0.09023														14	3470.77	13.78	6704.74	14	166.529	13.84	345.715				--						--
		8.51	0.00155	14.02	1.19189	8.49	0.00396	14.02	0.09096														14.02	2663.24	13.8	9324.29	14.02	167.879	13.86	296.63				--						--
		8.52	0.00158	14.04	0.77781	8.5	0.00411	14.04	0.08998														14.04	2091.02	13.82	12900.7	14.04	166.078	13.88	248.251				--						--
		8.53	0.00161	14.06	0.70149	8.51	0.00427	14.06	0.09535														14.06	1887.8	13.84	17665.7	14.06	175.98	13.9	244.72				--						--
		8.54	0.00165	14.08	0.59594	8.52	0.00444	14.08	0.08925														14.08	1599.01	13.86	22781.4	14.08	164.728	13.92	224.238				--						--
		8.55	0.00169	14.1	0.56996	8.53	0.00462	14.1	0.08828														14.1	1433.23	13.88	27171.9	14.1	162.928	13.94	221.413				--						--
		8.56	0.00173	14.12	0.5521	8.54	0.00481	14.12	0.09023														14.12	1518.79	13.9	28791.2	14.12	166.529	13.96	201.285				--						--
		8.57	0.00177	14.14	0.52287	8.55	0.00502	14.14	0.09023														14.14	1417.18	13.92	27613.5	14.14	166.529	13.98	211.879				--						--
		8.58	0.00181	14.16	0.50014	8.56	0.00524	14.16	0.08389														14.16	1272.79	13.94	23021.7	14.16	154.827	14	224.238				--						--
		8.59	0.00186	14.18	0.50663	8.57	0.00548	14.18	0.08121														14.18	1310.23	13.96	17347.5	14.18	149.876	14.02	213.997				--						--
		8.6	0.0019	14.2	0.4904	8.58	0.00573	14.2	0.0873														14.2	1262.1	13.98	12389.8	14.2	161.128	14.04	189.631				--						--
		8.61	0.00195	14.22	0.47253	8.59	0.00601	14.22	0.08535														14.22	1411.84	14	8250.49	14.22	157.527	14.06	186.806				--						--
		8.62	0.002	14.24	0.38485	8.6	0.0063	14.24	0.08218														14.24	1395.79	14.02	5860.43	14.24	151.676	14.08	188.219				--						--
		8.63	0.00206	14.26	0.43031	8.61	0.00662	14.26	0.0795														14.26	1417.18	14.04	4414.26	14.26	146.725	14.1	194.575				--						--
		8.64	0.00211	14.28	0.40433	8.62	0.00697	14.28	0.08072														14.28	1197.92	14.06	3359.95	14.28	148.976	14.12	193.869				--						--
		8.65	0.00217	14.3	0.37835	8.63	0.00735	14.3	0.0756														14.3	1080.27	14.08	2641.2	14.3	139.524	14.14	184.334				--						--
		8.66	0.00223	14.32	0.35562	8.64	0.00776	14.32	0.08023														14.32	1203.27	14.1	2061	14.32	148.075	14.16	169.503				--						--
		8.67	0.0023	14.34	0.36861	8.65	0.0082	14.34	0.07779														14.34	1224.66	14.12	1595.54	14.34	143.575	14.18	169.15				--						--
		8.68	0.00237	14.36	0.37186	8.66	0.00869	14.36	0.07657														14.36	1203.27	14.14	1420.18	14.36	141.324	14.2	159.968				--						--
		8.69	0.00244	14.38	0.4092	8.67	0.00923	14.38	0.07682														14.38	1139.1	14.16	1182.04	14.38	141.774	14.22	157.496				--						--
		8.7	0.00252	14.4	0.39459	8.68	0.00982	14.4	0.07925														14.4	1240.7	14.18	1039.16	14.4	146.275	14.24	163.147				--						--
		8.71	0.0026	14.42	0.37835	8.69	0.01047	14.42	0.07999														14.42	1026.79	14.2	1047.82	14.42	147.625	14.26	154.671				--						--
		8.72	0.00268	14.44	0.3751	8.7	0.01119	14.44	0.07048														14.44	1347.66	14.22	928.749	14.44	130.072	14.28	146.549				--						--
		8.73	0.00277	14.46	0.3751	8.71	0.01198	14.46	0.07218														14.46	1155.14	14.24	829.163	14.46	133.223	14.3	156.084				--						--
		8.74	0.00287	14.48	0.35399	8.72	0.01288	14.48	0.07145														14.48	1176.53	14.26	831.328	14.48	131.873	14.32	146.196				--						--
		8.75	0.00297	14.5	0.35399	8.73	0.01387	14.5	0.07438														14.5	1069.57	14.28	727.412	14.5	137.274	14.34	140.899				--						--
		8.76	0.00307	14.52	0.4092	8.74	0.015	14.52	0.07316														14.52	973.312	14.3	677.619	14.52	135.023	14.36	145.49				--						--
		8.77	0.00318	14.54	0.39946	8.75	0.01626	14.54	0.07462														14.54	1032.14	14.32	597.517	14.54	137.724	14.38	142.665				--						--
		8.78	0.0033	14.56	0.37673	8.76	0.0177	14.56	0.07145														14.56	1176.53	14.34	565.043	14.56	131.873	14.4	153.612				--						--
		8.79	0.00343	14.58	0.3816	8.77	0.01935	14.58	0.06779														14.58	1197.92	14.36	545.559	14.58	125.121	14.42	148.668				--						--
		8.8	0.00357	14.6	0.36698	8.78	0.02114	14.6	0.06999														14.6	1155.14	14.38	543.394	14.6	129.172	14.44	148.315				--						--
		8.81	0.00371	14.62	0.36861	8.79	0.02334	14.62	0.06731														14.62	1080.27	14.4	552.054	14.62	124.221	14.46	146.196				--						--
		8.82	0.00387	14.64	0.33126	8.8	0.02589	14.64	0.06194														14.64	1171.18	14.42	565.043	14.64	114.32	14.48	145.137				--						--
		8.83	0.00403	14.66	0.36861	8.81	0.0289	14.66	0.06535														14.66	1149.79	14.44	465.457	14.66	120.621	14.5	136.309				--						--
		8.84	0.00421	14.68	0.38322	8.82	0.03248	14.68	0.06974														14.68	1139.1	14.46	467.622	14.68	128.722	14.52	133.484				--						--
		8.85	0.0044	14.7	0.35724	8.83	0.03677	14.7	0.0634														14.7	1240.7	14.48	454.632	14.7	117.02	14.54	148.315				--						--
		8.86	0.0046	14.72	0.3751	8.84	0.04197	14.72	0.07852														14.72	1240.7	14.5	469.787	14.72	144.925	14.56	141.252				--						--
		8.87	0.00482	14.74	0.41083	8.85	0.04838	14.74	0.07218														14.74	1133.75	14.52	476.281	14.74	133.223	14.58	137.721				--						--
		8.88	0.00505	14.76	0.37023	8.86	0.05638	14.76	0.06462														14.76	1123.05	14.54	467.622	14.76	119.27	14.6	143.724				--						--
		8.89	0.00531	14.78	0.40108	8.87	0.06656	14.78	0.06462														14.78	1235.36	14.56	461.127	14.78	119.27	14.62	137.368				--						--
		8.9	0.00558	14.8	0.41895	8.88	0.07976	14.8	0.06584														14.8	1454.62	14.58	484.941	14.8	121.521	14.64	135.956				--						--
		8.91	0.00588	14.82	0.41408	8.89	0.09733	14.82	0.06828														14.82	1438.58	14.6	515.25	14.82	126.022	14.66	127.833				--						--
		8.92	0.00621	14.84	0.4092	8.9	0.12137	14.84	0.06633														14.84	1465.32	14.62	482.776	14.84	122.421	14.68	130.659				--						--
		8.93	0.00656	14.86	0.44655	8.91	0.15546	14.86	0.06609														14.86	1604.36	14.64	461.127	14.86	121.971	14.7	129.952				--						--
		8.94	0.00695	14.88	0.4498	8.92	0.20623	14.88	0.06877														14.88	1401.14	14.66	441.643	14.88	126.922	14.72	132.424				--						--
		8.95	0.00737	14.9	0.46604	8.93	0.29062	14.9	0.06706														14.9	1449.27	14.68	443.808	14.9	123.771	14.74	135.249				--						--
		8.96	0.00784	14.92	0.47416	8.94	0.48131	14.92	0.06511														14.92	1545.53	14.7	448.138	14.92	120.171	14.76	138.074				--						--
		8.97	0.00836	14.94	0.38809	8.95	1.08156	14.94	0.07121														14.94	1534.84	14.72	463.292	14.94	131.423	14.78	133.484				--						--
		8.98	0.00882	14.96	0.36698	8.96	2.79968	14.96	0.06316														14.96	1288.84	14.74	471.952	14.96	116.57	14.8	127.127				--						--
		8.99	0.00945	14.98	0.40108	8.97	5.97426	14.98	0.06731														14.98	1363.71	14.76	480.611	14.98	124.221	14.82	133.837				--						--
		9	0.01016	15	0.3751	8.98	8.54734	15	0.06779														15	1160.49	14.78	474.117	15	125.121	14.84	132.071				--						--
		9.01	0.01095	15.02	0.35237	8.99	7.05153	15.02	0.05853														15.02	1246.05	14.8	398.344	15.02	108.018	14.86	134.543				--						--
		9.02	0.01183	15.04	0.37673	9	3.67446	15.04	0.06755														15.04	1246.05	14.82	430.818	15.04	124.671	14.88	125.715				--						--
		9.03	0.01283	15.06	0.34425	9.01	1.45937	15.06	0.06609														15.06	1171.18	14.84	402.674	15.06	121.971	14.9	139.487				--						--
		9.04	0.01397	15.08	0.34263	9.02	0.59473	15.08	0.06414														15.08	1171.18	14.86	409.169	15.08	118.37	14.92	133.13				--						--
		9.05	0.01526	15.1	0.36374	9.03	0.32639	15.1	0.06852														15.1	1240.7	14.88	417.829	15.1	126.472	14.94	122.537				--						--
		9.06	0.01675	15.12	0.35075	9.04	0.22249	15.12	0.05609														15.12	1112.36	14.9	424.323	15.12	103.518	14.96	123.243				--						--
		9.07	0.01847	15.14	0.35562	9.05	0.16448	15.14	0.05901														15.14	1160.49	14.92	365.871	15.14	108.919	14.98	120.065				--						--
		9.08	0.02047	15.16	0.36536	9.06	0.12652	15.16	0.06096														15.16	1139.1	14.94	424.323	15.16	112.519	15	137.015				--						--
		9.09	0.02283	15.18	0.36536	9.07	0.10018	15.18	0.0556														15.18	1197.92	14.96	417.829	15.18	102.618	15.02	134.543				--						--
		9.1	0.02561	15.2	0.32639	9.08	0.08119	15.2	0.05633														15.2	1165.83	14.98	443.808	15.2	103.968	15.04	125.715				--						--
		9.11	0.02895	15.22	0.29716	9.09	0.06706	15.22	0.06438														15.22	1224.66	15	450.302	15.22	118.82	15.06	127.833				--						--
		9.12	0.03299	15.24	0.32152	9.1	0.05629	15.24	0.06072														15.24	1048.18	15.02	407.004	15.24	112.069	15.08	123.596				--						--
		9.13	0.03795	15.26	0.35075	9.11	0.04789	15.26	0.05511														15.26	1219.31	15.04	385.355	15.26	101.717	15.1	136.309				--						--
		9.14	0.04412	15.28	0.3069	9.12	0.04122	15.28	0.05633														15.28	1128.4	15.06	448.138	15.28	103.968	15.12	126.068				--						--
		9.15	0.05195	15.3	0.32314	9.13	0.03583	15.3	0.05901														15.3	1235.36	15.08	389.685	15.3	108.919	15.14	129.246				--						--
		9.16	0.06205	15.32	0.3475	9.14	0.03143	15.32	0.05731														15.32	994.703	15.1	424.323	15.32	105.768	15.16	133.484				--						--
		9.17	0.07542	15.34	0.33776	9.15	0.02778	15.34	0.06584														15.34	1090.96	15.12	419.994	15.34	121.521	15.18	133.13				--						--
		9.18	0.0936	15.36	0.34912	9.16	0.02472	15.36	0.06194														15.36	1133.75	15.14	381.025	15.36	114.32	15.2	140.546				--						--
		9.19	0.11918	15.38	0.36861	9.17	0.02213	15.38	0.06096														15.38	1165.83	15.16	435.148	15.38	112.519	15.22	123.949				--						--
		9.2	0.1568	15.4	0.35399	9.18	0.01993	15.4	0.06145														15.4	1171.18	15.18	400.509	15.4	113.419	15.24	119.711				--						--
		9.21	0.21726	15.42	0.40108	9.19	0.01803	15.42	0.0617														15.42	1107.01	15.2	437.313	15.42	113.87	15.26	131.012				--						--
		9.22	0.34295	15.44	0.39459	9.2	0.01639	15.44	0.06023														15.44	1246.05	15.22	402.674	15.44	111.169	15.28	120.418				--						--
		9.23	0.71993	15.46	0.41732	9.21	0.01496	15.46	0.05584														15.46	1262.1	15.24	417.829	15.46	103.068	15.3	114.768				--						--
		9.24	1.85193	15.48	0.43843	9.22	0.01371	15.48	0.05731														15.48	1390.45	15.26	422.159	15.48	105.768	15.32	127.833				--						--
		9.25	4.17616	15.5	0.4092	9.23	0.01261	15.5	0.06072														15.5	1358.36	15.28	461.127	15.5	112.069	15.34	119.711				--						--
		9.26	6.57499	15.52	0.39134	9.24	0.01163	15.52	0.06609														15.52	1294.18	15.3	400.509	15.52	121.971	15.36	128.893				--						--
		9.27	6.08677	15.54	0.40108	9.25	0.01076	15.54	0.06511														15.54	1219.31	15.32	396.18	15.54	120.171	15.38	113.002				--						--
		9.28	3.44118	15.56	0.3816	9.26	0.00998	15.56	0.0656														15.56	1117.7	15.34	450.302	15.56	121.071	15.4	114.415				--						--
		9.29	1.42683	15.58	0.39621	9.27	0.00928	15.58	0.06267														15.58	1133.75	15.36	387.52	15.58	115.67	15.42	114.415				--						--
		9.3	0.56493	15.6	0.33613	9.28	0.00865	15.6	0.06462														15.6	1278.14	15.38	383.19	15.6	119.27	15.44	114.061				--						--
		9.31	0.29155	15.62	0.34912	9.29	0.00808	15.62	0.06535														15.62	1246.05	15.4	419.994	15.62	120.621	15.46	111.943				--						--
		9.32	0.193	15.64	0.34587	9.3	0.00757	15.64	0.06121														15.64	1283.49	15.42	383.19	15.64	112.969	15.48	97.1111				--						--
		9.33	0.1411	15.66	0.32639	9.31	0.0071	15.66	0.06974														15.66	1454.62	15.44	396.18	15.66	128.722	15.5	103.821				--						--
		9.34	0.1078	15.68	0.33776	9.32	0.00667	15.68	0.06462														15.68	1427.88	15.46	389.685	15.68	119.27	15.52	103.114				--						--
		9.35	0.08491	15.7	0.38972	9.33	0.00628	15.7	0.05633														15.7	1433.23	15.48	394.015	15.7	103.968	15.54	102.055				--						--
		9.36	0.06852	15.72	0.34587	9.34	0.00593	15.72	0.05609														15.72	1320.92	15.5	365.871	15.72	103.518	15.56	100.996				--						--
		9.37	0.0564	15.74	0.33451	9.35	0.0056	15.74	0.05877														15.74	1171.18	15.52	411.334	15.74	108.469	15.58	101.349				--						--
		9.38	0.04719	15.76	0.31827	9.36	0.00529	15.76	0.05145														15.76	1187.23	15.54	398.344	15.76	94.9663	15.6	103.114				--						--
		9.39	0.04005	15.78	0.32476	9.37	0.00501	15.78	0.05048														15.78	1262.1	15.56	404.839	15.78	93.1659	15.62	102.055				--						--
		9.4	0.0344	15.8	0.29878	9.38	0.00476	15.8	0.05072														15.8	1064.23	15.58	374.53	15.8	93.616	15.64	87.9297				--						--
		9.41	0.02985	15.82	0.33126	9.39	0.00452	15.82	0.05706														15.82	1085.62	15.6	394.015	15.82	105.318	15.66	94.286				--						--
		9.42	0.02613	15.84	0.31665	9.4	0.00429	15.84	0.05633														15.84	1155.14	15.62	391.85	15.84	103.968	15.68	95.3454				--						--
		9.43	0.02306	15.86	0.34263	9.41	0.00409	15.86	0.0556														15.86	1074.92	15.64	396.18	15.86	102.618	15.7	92.1672				--						--
		9.44	0.0205	15.88	0.32152	9.42	0.0039	15.88	0.05389														15.88	1048.18	15.66	398.344	15.88	99.467	15.72	97.4642				--						--
		9.45	0.01834	15.9	0.3069	9.43	0.00372	15.9	0.05487														15.9	1042.83	15.68	355.046	15.9	101.267	15.74	98.1705				--						--
		9.46	0.01649	15.92	0.2728	9.44	0.00355	15.92	0.04975														15.92	978.66	15.7	326.902	15.92	91.8157	15.76	100.642				--						--
		9.47	0.01491	15.94	0.27443	9.45	0.00339	15.94	0.04682														15.94	957.268	15.72	372.366	15.94	86.4148	15.78	82.9858				--						--
		9.48	0.01354	15.96	0.30203	9.46	0.00325	15.96	0.05511														15.96	962.616	15.74	376.695	15.96	101.717	15.8	90.0485				--						--
		9.49	0.01235	15.98	0.28092	9.47	0.00311	15.98	0.05219														15.98	1026.79	15.76	378.86	15.98	96.3165	15.82	82.9858				--						--
		9.5	0.01131	16	0.32964	9.48	0.00298	16	0.05121														16	978.66	15.78	402.674	16	94.5162	15.84	85.4577				--						--
		9.51	0.01039	16.02	0.33126	9.49	0.00286	16.02	0.05024														16.02	984.007	15.8	355.046	16.02	92.7159	15.86	93.5798				--						--
		9.52	0.00958	16.04	0.29066	9.5	0.00274	16.04	0.05462														16.04	978.66	15.82	394.015	16.04	100.817	15.88	90.0485				--						--
		9.53	0.00886	16.06	0.28579	9.51	0.00263	16.06	0.05243														16.06	962.616	15.84	398.344	16.06	96.7666	15.9	84.7515				--						--
		9.54	0.00821	16.08	0.24682	9.52	0.00253	16.08	0.04731														16.08	1058.88	15.86	376.695	16.08	87.3149	15.92	93.2266				--						--
		9.55	0.00763	16.1	0.31015	9.53	0.00244	16.1	0.05243														16.1	1090.96	15.88	348.551	16.1	96.7666	15.94	93.2266				--						--
		9.56	0.00711	16.12	0.30366	9.54	0.00234	16.12	0.04706														16.12	1090.96	15.9	387.52	16.12	86.8649	15.96	92.8735				--						--
		9.57	0.00664	16.14	0.24845	9.55	0.00226	16.14	0.05219														16.14	1096.31	15.92	370.201	16.14	96.3165	15.98	83.6921				--						--
		9.58	0.00622	16.16	0.26631	9.56	0.00218	16.16	0.05097														16.16	984.007	15.94	389.685	16.16	94.0661	16	86.164				--						--
		9.59	0.00583	16.18	0.30203	9.57	0.0021	16.18	0.04877														16.18	903.789	15.96	344.222	16.18	90.0154	16.02	87.5765				--						--
		9.6	0.00548	16.2	0.26631	9.58	0.00203	16.2	0.04828														16.2	1000.05	15.98	372.366	16.2	89.1153	16.04	81.2202				--						--
		9.61	0.00516	16.22	0.28904	9.59	0.00196	16.22	0.04828														16.22	855.659	16	372.366	16.22	89.1153	16.06	92.1672				--						--
		9.62	0.00486	16.24	0.30041	9.6	0.00189	16.24	0.0517														16.24	1010.75	16.02	348.551	16.24	95.4163	16.08	81.5733				--						--
		9.63	0.00459	16.26	0.28255	9.61	0.00183	16.26	0.05072														16.26	1048.18	16.04	370.201	16.26	93.616	16.1	81.2202				--						--
		9.64	0.00434	16.28	0.29066	9.62	0.00177	16.28	0.0495														16.28	973.312	16.06	396.18	16.28	91.3656	16.12	80.1608				--						--
		9.65	0.00411	16.3	0.28742	9.63	0.00171	16.3	0.04926														16.3	1037.49	16.08	344.222	16.3	90.9156	16.14	81.5733				--						--
		9.66	0.0039	16.32	0.3134	9.64	0.00165	16.32	0.05243														16.32	1085.62	16.1	342.057	16.32	96.7666	16.16	80.5139				--						--
		9.67	0.0037	16.34	0.32476	9.65	0.0016	16.34	0.05024														16.34	930.529	16.12	355.046	16.34	92.7159	16.18	78.7482				--						--
		9.68	0.00352	16.36	0.30203	9.66	0.00155	16.36	0.04902														16.36	962.616	16.14	309.583	16.36	90.4655	16.2	75.2169				--						--
		9.69	0.00335	16.38	0.3134	9.67	0.00151	16.38	0.04877														16.38	1064.23	16.16	335.562	16.38	90.0154	16.22	82.6327				--						--
		9.7	0.00319	16.4	0.27767	9.68	0.00146	16.4	0.04682														16.4	978.66	16.18	372.366	16.4	86.4148	16.24	83.3389				--						--
		9.71	0.00304	16.42	0.30366	9.69	0.00142	16.42	0.04682														16.42	973.312	16.2	322.572	16.42	86.4148	16.26	80.867				--						--
		9.72	0.00291	16.44	0.29554	9.7	0.00137	16.44	0.05243														16.44	978.66	16.22	342.057	16.44	96.7666	16.28	71.6856				--						--
		9.73	0.00278	16.46	0.29391	9.71	0.00134	16.46	0.04853														16.46	1123.05	16.24	290.099	16.46	89.5653	16.3	77.6889				--						--
		9.74	0.00266	16.48	0.30528	9.72	0.0013	16.48	0.04804														16.48	1042.83	16.26	329.067	16.48	88.6652	16.32	75.9232				--						--
		9.75	0.00254	16.5	0.31665	9.73	0.00126	16.5	0.05292														16.5	919.833	16.28	385.355	16.5	97.6667	16.34	72.3919				--						--
		9.76	0.00244	16.52	0.32801	9.74	0.00123	16.52	0.05292														16.52	861.006	16.3	413.499	16.52	97.6667	16.36	73.4513				--						--
		9.77	0.00234	16.54	0.32639	9.75	0.00119	16.54	0.05316														16.54	989.355	16.32	348.551	16.54	98.1168	16.38	78.042				--						--
		9.78	0.00224	16.56	0.3069	9.76	0.00116	16.56	0.04926														16.56	1037.49	16.34	370.201	16.56	90.9156	16.4	74.8638				--						--
		9.79	0.00215	16.58	0.30528	9.77	0.00113	16.58	0.05414														16.58	1101.66	16.36	407.004	16.58	99.9171	16.42	77.6889				--						--
		9.8	0.00207	16.6	0.28417	9.78	0.0011	16.6	0.05243														16.6	1085.62	16.38	385.355	16.6	96.7666	16.44	67.8012				--						--
		9.81	0.00199	16.62	0.28092	9.79	0.00107	16.62	0.04706														16.62	978.66	16.4	361.541	16.62	86.8649	16.46	75.5701				--						--
		9.82	0.00192	16.64	0.36536	9.8	0.00104	16.64	0.05072														16.64	946.572	16.42	346.387	16.64	93.616	16.48	66.7418				--						--
		9.83	0.00185	16.66	0.29554	9.81	0.00102	16.66	0.05121														16.66	1053.53	16.44	385.355	16.66	94.5162	16.5	70.2731				--						--
		9.84	0.00178	16.68	0.28092	9.82	0.00099	16.68	0.05316														16.68	1016.09	16.46	335.562	16.68	98.1168	16.52	66.0355				--						--
		9.85	0.00172	16.7	0.32152	9.83	0.00097	16.7	0.05438														16.7	962.616	16.48	333.397	16.7	100.367	16.54	72.745				--						--
		9.86	0.00166	16.72	0.30366	9.84	0.00094	16.72	0.05316														16.72	1058.88	16.5	292.264	16.72	98.1168	16.56	69.92				--						--
		9.87	0.0016	16.74	0.30203	9.85	0.00092	16.74	0.04853														16.74	1096.31	16.52	372.366	16.74	89.5653	16.58	76.9826				--						--
		9.88	0.00155	16.76	0.27443	9.86	0.0009	16.76	0.05097														16.76	1021.44	16.54	389.685	16.76	94.0661	16.6	73.8044				--						--
		9.89	0.00149	16.78	0.35887	9.87	0.00088	16.78	0.0556														16.78	1037.49	16.56	409.169	16.78	102.618	16.62	72.0388				--						--
		9.9	0.00145	16.8	0.30203	9.88	0.00086	16.8	0.05487														16.8	984.007	16.58	357.211	16.8	101.267	16.64	69.5668				--						--
		9.91	0.0014	16.82	0.29716	9.89	0.00084	16.82	0.0556														16.82	1037.49	16.6	337.727	16.82	102.618	16.66	77.3357				--						--
		9.92	0.00135	16.84	0.30203	9.9	0.00082	16.84	0.04755														16.84	989.355	16.62	350.716	16.84	87.765	16.68	69.92				--						--
		9.93	0.00131	16.86	0.32314	9.91	0.0008	16.86	0.04926														16.86	1053.53	16.64	370.201	16.86	90.9156	16.7	72.3919				--						--
		9.94	0.00127	16.88	0.31665	9.92	0.00078	16.88	0.05341														16.88	1069.57	16.66	383.19	16.88	98.5669	16.72	74.8638				--						--
		9.95	0.00123	16.9	0.30366	9.93	0.00077	16.9	0.05024														16.9	984.007	16.68	378.86	16.9	92.7159	16.74	70.6262				--						--
		9.96	0.0012	16.92	0.34263	9.94	0.00075	16.92	0.04609														16.92	1074.92	16.7	398.344	16.92	85.0646	16.76	68.5074				--						--
		9.97	0.00116	16.94	0.29878	9.95	0.00073	16.94	0.0456														16.94	1016.09	16.72	383.19	16.94	84.1644	16.78	66.3887				--						--
		9.98	0.00113	16.96	0.31015	9.96	0.00072	16.96	0.05267														16.96	1107.01	16.74	352.881	16.96	97.2166	16.8	62.8573				--						--
		9.99	0.00109	16.98	0.30528	9.97	0.00071	16.98	0.05267														16.98	1026.79	16.76	363.706	16.98	97.2166	16.82	66.3887				--						--
		10	0.00106	17	0.29716	9.98	0.00069	17	0.05024														17	1064.23	16.78	359.376	17	92.7159	16.84	62.5042				--						--
		10.01	0.00103	17.02	0.30203	9.99	0.00068	17.02	0.0517														17.02	994.703	16.8	352.881	17.02	95.4163	16.86	69.2137				--						--
		10.02	0.00101	17.04	0.31665	10	0.00066	17.04	0.04877														17.04	1042.83	16.82	385.355	17.04	90.0154	16.88	69.5668				--						--
		10.03	0.00098	17.06	0.32639	10.01	0.00065	17.06	0.04853														17.06	957.268	16.84	361.541	17.06	89.5653	16.9	65.3293				--						--
		10.04	0.00095	17.08	0.31177	10.02	0.00064	17.08	0.04828														17.08	989.355	16.86	355.046	17.08	89.1153	16.92	66.7418				--						--
		10.05	0.00093	17.1	0.31015	10.03	0.00063	17.1	0.05365														17.1	973.312	16.88	335.562	17.1	99.0169	16.94	68.8606				--						--
		10.06	0.00091	17.12	0.30853	10.04	0.00062	17.12	0.04755														17.12	1026.79	16.9	385.355	17.12	87.765	16.96	68.1543				--						--
		10.07	0.00088	17.14	0.32314	10.05	0.00061	17.14	0.05267														17.14	1016.09	16.92	372.366	17.14	97.2166	16.98	66.0355				--						--
		10.08	0.00086	17.16	0.34587	10.06	0.0006	17.16	0.05584														17.16	1080.27	16.94	352.881	17.16	103.068	17	70.9794				--						--
		10.09	0.00084	17.18	0.32314	10.07	0.00059	17.18	0.05438														17.18	1176.53	16.96	361.541	17.18	100.367	17.02	72.3919				--						--
		10.1	0.00082	17.2	0.31015	10.08	0.00058	17.2	0.05584														17.2	1042.83	16.98	363.706	17.2	103.068	17.04	72.3919				--						--
		10.11	0.00081	17.22	0.32964	10.09	0.00057	17.22	0.06292														17.22	1021.44	17	311.748	17.22	116.12	17.06	72.0388				--						--
		10.12	0.00079	17.24	0.3475	10.1	0.00056	17.24	0.05609														17.24	1112.36	17.02	361.541	17.24	103.518	17.08	70.2731				--						--
		10.13	0.00077	17.26	0.33776	10.11	0.00056	17.26	0.04975														17.26	1112.36	17.04	316.078	17.26	91.8157	17.1	73.0982				--						--
		10.14	0.00076	17.28	0.40108	10.12	0.00055	17.28	0.06682														17.28	1037.49	17.06	335.562	17.28	123.321	17.12	80.1608				--						--
		10.15	0.00075	17.3	0.44818	10.13	0.00055	17.3	0.06535														17.3	1208.62	17.08	378.86	17.3	120.621	17.14	78.042				--						--
		10.16	0.00073	17.32	0.518	10.14	0.00054	17.32	0.06779														17.32	1326.27	17.1	303.088	17.32	125.121	17.16	76.6295				--						--
		10.17	0.00072	17.34	0.53911	10.15	0.00054	17.34	0.07462														17.34	1256.75	17.12	352.881	17.34	137.724	17.18	66.7418				--						--
		10.18	0.00072	17.36	0.5862	10.16	0.00053	17.36	0.07389														17.36	1224.66	17.14	333.397	17.36	136.373	17.2	76.6295				--						--
		10.19	0.00071	17.38	0.56671	10.17	0.00053	17.38	0.07048														17.38	1181.88	17.16	329.067	17.38	130.072	17.22	87.5765				--						--
		10.2	0.00071	17.4	0.49689	10.18	0.00053	17.4	0.07584														17.4	1176.53	17.18	320.408	17.4	139.974	17.24	97.4642				--						--
		10.21	0.00071	17.42	0.46604	10.19	0.00053	17.42	0.07852														17.42	1133.75	17.2	361.541	17.42	144.925	17.26	101.349				--						--
		10.22	0.00072	17.44	0.43843	10.2	0.00053	17.44	0.08901														17.44	1181.88	17.22	363.706	17.44	164.278	17.28	108.058				--						--
		10.23	0.00075	17.46	0.38972	10.21	0.00053	17.46	0.0873														17.46	1160.49	17.24	316.078	17.46	161.128	17.3	108.764				--						--
		10.24	0.00078	17.48	0.35399	10.22	0.00054	17.48	0.08389														17.48	951.92	17.26	385.355	17.48	154.827	17.32	114.415				--						--
		10.25	0.00085	17.5	0.34587	10.23	0.00054	17.5	0.0834														17.5	1053.53	17.28	350.716	17.5	153.926	17.34	130.659				--						--
		10.26	0.00099	17.52	0.31177	10.24	0.00055	17.52	0.0895														17.52	1074.92	17.3	361.541	17.52	165.178	17.36	132.777				--						--
		10.27	0.00142	17.54	0.341	10.25	0.00057	17.54	0.0934														17.54	1000.05	17.32	413.499	17.54	172.38	17.38	142.312				--						--
		10.28	0.00271	17.56	0.31177	10.26	0.00059	17.56	0.09657														17.56	1048.18	17.34	372.366	17.56	178.231	17.4	142.665				--						--
		10.29	0.00553	17.58	0.3134	10.27	0.00061	17.58	0.09389														17.58	1230.01	17.36	342.057	17.58	173.28	17.42	158.556				--						--
		10.3	0.00882	17.6	0.31177	10.28	0.00065	17.6	0.09974														17.6	1021.44	17.38	387.52	17.6	184.082	17.44	156.084				--						--
		10.31	0.00883	17.62	0.33613	10.29	0.00069	17.62	0.09852														17.62	1085.62	17.4	357.211	17.62	181.831	17.46	169.15				--						--
		10.32	0.00551	17.64	0.32476	10.3	0.00075	17.64	0.10657														17.64	1112.36	17.42	355.046	17.64	196.684	17.48	172.681				--						--
		10.33	0.00266	17.66	0.3475	10.31	0.00084	17.66	0.11559														17.66	1048.18	17.44	365.871	17.66	213.337	17.5	170.562				--						--
		10.34	0.00134	17.68	0.31989	10.32	0.00096	17.68	0.12632														17.68	1267.44	17.46	337.727	17.68	233.14	17.52	177.625				--						--
		10.35	0.00089	17.7	0.32964	10.33	0.00114	17.7	0.1312														17.7	1197.92	17.48	316.078	17.7	242.141	17.54	206.229				--						--
		10.36	0.00073	17.72	0.3475	10.34	0.00141	17.72	0.15875														17.72	1181.88	17.5	394.015	17.72	293	17.56	202.344				--						--
		10.37	0.00064	17.74	0.33451	10.35	0.00194	17.74	0.20923														17.74	1160.49	17.52	355.046	17.74	386.166	17.58	199.872				--						--
		10.38	0.00058	17.76	0.35399	10.36	0.00335	17.76	0.2819														17.76	1133.75	17.54	398.344	17.76	520.289	17.6	210.113				--						--
		10.39	0.00054	17.78	0.33938	10.37	0.00768	17.78	0.42456														17.78	1053.53	17.56	346.387	17.78	783.584	17.62	224.238				--						--
		10.4	0.00051	17.8	0.32314	10.38	0.01769	17.8	0.62282														17.8	1069.57	17.58	322.572	17.8	1149.5	17.64	236.951				--						--
		10.41	0.00048	17.82	0.31827	10.39	0.03104	17.82	0.93593														17.82	1096.31	17.6	326.902	17.82	1727.4	17.66	244.72				--						--
		10.42	0.00046	17.84	0.33126	10.4	0.03401	17.84	1.39073														17.84	1058.88	17.62	374.53	17.84	2566.79	17.68	249.311				--						--
		10.43	0.00044	17.86	0.33288	10.41	0.02212	17.86	1.92186														17.86	984.007	17.64	344.222	17.86	3547.06	17.7	297.336				--						--
		10.44	0.00043	17.88	0.31015	10.42	0.01022	17.88	2.3291														17.88	1064.23	17.66	372.366	17.88	4298.69	17.72	342.89				--						--
		10.45	0.00041	17.9	0.28255	10.43	0.00425	17.9	2.43006														17.9	1080.27	17.68	355.046	17.9	4485.02	17.74	437.176				--						--
		10.46	0.0004	17.92	0.33451	10.44	0.00218	17.92	2.25936														17.92	1112.36	17.7	383.19	17.92	4169.96	17.76	610.211				--						--
		10.47	0.00048	17.94	0.32639	10.45	0.00148	17.94	1.77627														17.94	930.529	17.72	378.86	17.94	3278.36	17.78	878.943				--						--
		10.48	0.00047	17.96	0.32801	10.46	0.00114	17.96	1.28587														17.96	951.92	17.74	381.025	17.96	2373.26	17.8	1378.27				--						--
		10.49	0.00046	17.98	0.37673	10.47	0.00093	17.98	0.8101														17.98	973.312	17.76	359.376	17.98	1495.16	17.82	2238.15				--						--
		10.5	0.00045	18	0.35887	10.48	0.00079	18	0.50991														18	994.703	17.78	342.057	18	941.111	17.84	3564.86				--						--
		10.51	0.00045	18.02	0.32639	10.49	0.00069	18.02	0.31799														18.02	1000.05	17.8	372.366	18.02	586.9	17.86	5301.91				--						--
		10.52	0.00044	18.04	0.35075	10.5	0.00062	18.04	0.21216														18.04	1139.1	17.82	324.737	18.04	391.567	17.88	7149.49				--						--
		10.53	0.00043	18.06	0.36049	10.51	0.00056	18.06	0.16631														18.06	1080.27	17.84	374.53	18.06	306.953	17.9	8056.69				--						--
		10.54	0.00042	18.08	0.29229	10.52	0.00052	18.08	0.129														18.08	1101.66	17.86	320.408	18.08	238.091	17.92	7768.53				--						--
		10.55	0.00042	18.1	0.32801	10.53	0.00049	18.1	0.12437														18.1	1197.92	17.88	374.53	18.1	229.539	17.94	6525.51				--						--
		10.56	0.00041	18.12	0.32314	10.54	0.00048	18.12	0.11583														18.12	1058.88	17.9	363.706	18.12	213.787	17.96	4704.41				--						--
		10.57	0.00041	18.14	0.31177	10.55	0.00047	18.14	0.11242														18.14	1203.27	17.92	385.355	18.14	207.486	17.98	3050.35				--						--
		10.58	0.0004	18.16	0.3475	10.56	0.00047	18.16	0.10023														18.16	1123.05	17.94	409.169	18.16	184.982	18	1869.83				--						--
		10.59	0.0004	18.18	0.38322	10.57	0.0005	18.18	0.09998														18.18	1272.79	17.96	402.674	18.18	184.532	18.02	1109.89				--						--
		10.6	0.00039	18.2	0.31502	10.58	0.0006	18.2	0.09998														18.2	1149.79	17.98	443.808	18.2	184.532	18.04	717.209				--						--
		10.61	0.00039	18.22	0.35724	10.59	0.00093	18.22	0.09681														18.22	1123.05	18	398.344	18.22	178.681	18.06	488.734				--						--
		10.62	0.00038	18.24	0.39459	10.6	0.00178	18.24	0.08706														18.24	1069.57	18.02	378.86	18.24	160.678	18.08	383.147				--						--
		10.63	0.00038	18.26	0.35562	10.61	0.00314	18.26	0.07267														18.26	1037.49	18.04	417.829	18.26	134.123	18.1	319.231				--						--
		10.64	0.00037	18.28	0.35075	10.62	0.00384	18.28	0.07535														18.28	1176.53	18.06	432.983	18.28	139.074	18.12	279.327				--						--
		10.65	0.00037	18.3	0.41408	10.63	0.00286	18.3	0.07291														18.3	1155.14	18.08	454.632	18.3	134.573	18.14	265.908				--						--
		10.66	0.00036	18.32	0.36698	10.64	0.00153	18.32	0.07048														18.32	1187.23	18.1	428.653	18.32	130.072	18.16	245.426				--						--
		10.67	0.00036	18.34	0.3816	10.65	0.00086	18.34	0.06609														18.34	1165.83	18.12	478.446	18.34	121.971	18.18	235.185				--						--
		10.68	0.00036	18.36	0.47091	10.66	0.00057	18.36	0.0656														18.36	1267.44	18.14	476.281	18.36	121.071	18.2	224.238				--						--
		10.69	0.00035	18.38	0.54236	10.67	0.00047	18.38	0.06487														18.38	1379.75	18.16	480.611	18.38	119.721	18.22	209.407				--						--
		10.7	0.00035	18.4	0.6203	10.68	0.00043	18.4	0.06389														18.4	1791.54	18.18	478.446	18.4	117.92	18.24	195.635				--						--
		10.71	0.00035	18.42	0.82815	10.69	0.0004	18.42	0.0617														18.42	2299.58	18.2	448.138	18.42	113.87	18.26	191.044				--						--
		10.72	0.00034	18.44	1.1724	10.7	0.00038	18.44	0.06535														18.44	2556.28	18.22	428.653	18.44	120.621	18.28	173.034				--						--
		10.73	0.00034	18.46	1.42572	10.71	0.00036	18.46	0.06267														18.46	3155.24	18.24	536.899	18.46	115.67	18.3	151.846				--						--
		10.74	0.00034	18.48	1.63194	10.72	0.00035	18.48	0.0595														18.48	3454.72	18.26	497.931	18.48	109.819	18.32	135.602				--						--
		10.75	0.00033	18.5	1.63194	10.73	0.00034	18.5	0.06145														18.5	3550.98	18.28	495.766	18.5	113.419	18.34	127.127				--						--
		10.76	0.00033	18.52	1.68228	10.74	0.00033	18.52	0.05901														18.52	3711.42	18.3	584.527	18.52	108.919	18.36	117.24										--
		10.77	0.00033	18.54	1.49717	10.75	0.00032	18.54	0.06218														18.54	3155.24	18.32	593.187	18.54	114.77	18.38	133.484
		10.78	0.00033	18.56	1.32017	10.76	0.00032	18.56	0.0595														18.56	2855.76	18.34	679.784	18.56	109.819	18.4	109.118
		10.79	0.00032	18.58	1.04087	10.77	0.00031	18.58	0.06023														18.58	2422.58	18.36	790.194	18.58	111.169	18.42	109.118
		10.8	0.00032	18.6	0.82653	10.78	0.00031	18.6	0.05999														18.6	2053.58	18.38	943.903	18.6	110.719	18.44	112.649
		10.81	0.00032	18.62	0.68525	10.79	0.0003	18.62	0.0595														18.62	1689.93	18.4	1114.93	18.62	109.819	18.46	104.174
		10.82	0.00032	18.64	0.48552	10.8	0.0003	18.64	0.06389														18.64	1550.88	18.42	1398.54	18.64	117.92	18.48	103.821
		10.83	0.00032	18.66	0.45629	10.81	0.0003	18.66	0.05853														18.66	1331.62	18.44	1855.33	18.66	108.018	18.5	101.702
		10.84	0.00032	18.68	0.41083	10.82	0.00029	18.68	0.05658														18.68	1256.75	18.46	2571.92	18.68	104.418	18.52	100.642
		10.85	0.00032	18.7	0.38485	10.83	0.00029	18.7	0.05536														18.7	1203.27	18.48	3204.08	18.7	102.167	18.54	103.821
		10.86	0.00032	18.72	0.37023	10.84	0.00029	18.72	0.06292														18.72	1144.44	18.5	3940.15	18.72	116.12	18.56	100.289
		10.87	0.00032	18.74	0.36536	10.85	0.00028	18.74	0.0617														18.74	1187.23	18.52	4319.01	18.74	113.87	18.58	109.118
		10.88	0.00032	18.76	0.36861	10.86	0.00028	18.76	0.06023														18.76	1101.66	18.54	4613.44	18.76	111.169	18.6	97.4642
		10.89	0.00032	18.78	0.3475	10.87	0.00028	18.78	0.05706														18.78	1192.57	18.56	4256.22	18.78	105.318	18.62	97.8173
		10.9	0.00033	18.8	0.37673	10.88	0.00027	18.8	0.05926														18.8	1256.75	18.58	3604.58	18.8	109.369	18.64	96.0517
		10.91	0.00033	18.82	0.39459	10.89	0.00027	18.82	0.05828														18.82	1336.97	18.6	2686.66	18.82	107.568	18.66	104.88
		10.92	0.00034	18.84	0.36374	10.9	0.00027	18.84	0.05926														18.84	1128.4	18.62	2009.04	18.84	109.369	18.68	100.289
		10.93	0.00036	18.86	0.38485	10.91	0.00027	18.86	0.05853														18.86	1176.53	18.64	1493.79	18.86	108.018	18.7	96.0517
		10.94	0.00038	18.88	0.36049	10.92	0.00027	18.88	0.05755														18.88	1107.01	18.66	1156.07	18.88	106.218	18.72	98.1705
		10.95	0.00041	18.9	0.37673	10.93	0.00026	18.9	0.06706														18.9	1203.27	18.68	835.657	18.9	123.771	18.74	98.1705
		10.96	0.00049	18.92	0.3475	10.94	0.00026	18.92	0.05658														18.92	1171.18	18.7	694.938	18.92	104.418	18.76	88.9891
		10.97	0.00073	18.94	0.31502	10.95	0.00026	18.94	0.05462														18.94	1117.7	18.72	619.166	18.94	100.817	18.78	86.8703
		10.98	0.0014	18.96	0.33126	10.96	0.00026	18.96	0.05706														18.96	1133.75	18.74	565.043	18.96	105.318	18.8	94.6392
		10.99	0.00265	18.98	0.29716	10.97	0.00026	18.98	0.05731														18.98	1112.36	18.76	565.043	18.98	105.768	18.82	85.8109
		11	0.00379	19	0.31989	10.98	0.00026	19	0.05901														19	1144.44	18.78	556.383	19	108.919	18.84	88.2828
		11.01	0.00332	19.02	0.33126	10.99	0.00026	19.02	0.05706														19.02	1074.92	18.8	476.281	19.02	105.318	18.86	92.1672
		11.02	0.00195	19.04	0.33126	11	0.00025	19.04	0.05779														19.04	1171.18	18.82	454.632	19.04	106.668	18.88	88.2828
		11.03	0.00098	19.06	0.36536	11.01	0.00025	19.06	0.05487														19.06	1080.27	18.84	439.478	19.06	101.267	18.9	89.6953
		11.04	0.00057	19.08	0.32801	11.02	0.00025	19.08	0.04902														19.08	1155.14	18.86	463.292	19.08	90.4655	18.92	85.8109
		11.05	0.00043	19.1	0.33776	11.03	0.00025	19.1	0.05097														19.1	1064.23	18.88	469.787	19.1	94.0661	18.94	86.5171
		11.06	0.00038	19.12	0.341	11.04	0.00025	19.12	0.05609														19.12	1026.79	18.9	443.808	19.12	103.518	18.96	93.2266
		11.07	0.00035	19.14	0.31827	11.05	0.00025	19.14	0.05219														19.14	1021.44	18.92	413.499	19.14	96.3165	18.98	91.8141
		11.08	0.00033	19.16	0.35562	11.06	0.00025	19.16	0.05999														19.16	1101.66	18.94	387.52	19.16	110.719	19	90.7547
		11.09	0.00031	19.18	0.29554	11.07	0.00029	19.18	0.06414														19.18	1213.97	18.96	409.169	19.18	118.37	19.02	83.3389
		11.1	0.0003	19.2	0.33126	11.08	0.00029	19.2	0.06657														19.2	1064.23	18.98	389.685	19.2	122.871	19.04	89.6953
		11.11	0.00029	19.22	0.36049	11.09	0.00029	19.22	0.06121														19.22	1085.62	19	383.19	19.22	112.969	19.06	88.9891
		11.12	0.00029	19.24	0.3134	11.1	0.00029	19.24	0.05901														19.24	1053.53	19.02	374.53	19.24	108.919	19.08	88.6359
		11.13	0.00028	19.26	0.3069	11.11	0.00029	19.26	0.05487														19.26	1112.36	19.04	443.808	19.26	101.267	19.1	84.0452
		11.14	0.00028	19.28	0.36049	11.12	0.00029	19.28	0.06048														19.28	1064.23	19.06	411.334	19.28	111.619	19.12	84.7515
		11.15	0.00027	19.3	0.34587	11.13	0.00029	19.3	0.06072														19.3	1213.97	19.08	404.839	19.3	112.069	19.14	81.9264
		11.16	0.00027	19.32	0.3475	11.14	0.00029	19.32	0.05658														19.32	1112.36	19.1	376.695	19.32	104.418	19.16	79.1014
		11.17	0.00027	19.34	0.3134	11.15	0.00029	19.34	0.05706														19.34	1107.01	19.12	407.004	19.34	105.318	19.18	87.9297
		11.18	0.00027	19.36	0.33938	11.16	0.00029	19.36	0.05706														19.36	1128.4	19.14	383.19	19.36	105.318	19.2	90.0485
		11.19	0.00026	19.38	0.36698	11.17	0.00029	19.38	0.05755														19.38	1090.96	19.16	450.302	19.38	106.218	19.22	100.289
		11.2	0.00026	19.4	0.3134	11.18	0.00029	19.4	0.05487														19.4	1080.27	19.18	422.159	19.4	101.267	19.24	90.7547
		11.21	0.00026	19.42	0.32801	11.19	0.00029	19.42	0.05779														19.42	1058.88	19.2	350.716	19.42	106.668	19.26	86.164
		11.22	0.00026	19.44	0.341	11.2	0.00029	19.44	0.05462														19.44	1208.62	19.22	391.85	19.44	100.817	19.28	79.4545
		11.23	0.00026	19.46	0.33613	11.21	0.00029	19.46	0.0556														19.46	1010.75	19.24	370.201	19.46	102.618	19.3	79.1014
		11.24	0.00026	19.48	0.32314	11.22	0.00029	19.48	0.05682														19.48	1064.23	19.26	398.344	19.48	104.868	19.32	85.8109
		11.25	0.00026	19.5	0.34587	11.23	0.0003	19.5	0.05316														19.5	1197.92	19.28	469.787	19.5	98.1168	19.34	83.3389
		11.26	0.00026	19.52	0.32801	11.24	0.0003	19.52	0.06048														19.52	1064.23	19.3	469.787	19.52	111.619	19.36	88.9891
		11.27	0.00025	19.54	0.33776	11.25	0.0003	19.54	0.05414														19.54	1187.23	19.32	432.983	19.54	99.9171	19.38	87.5765
		11.28	0.00025	19.56	0.32152	11.26	0.0003	19.56	0.05219														19.56	1133.75	19.34	465.457	19.56	96.3165	19.4	89.3422
		11.29	0.00025	19.58	0.31177	11.27	0.0003	19.58	0.05462														19.58	1096.31	19.36	443.808	19.58	100.817	19.42	84.0452
		11.3	0.00025	19.6	0.35724	11.28	0.0003	19.6	0.05438														19.6	1058.88	19.38	381.025	19.6	100.367	19.44	84.0452
		11.31	0.00025	19.62	0.33938	11.29	0.0003	19.62	0.0556														19.62	1192.57	19.4	404.839	19.62	102.618	19.46	83.6921
		11.32	0.00025	19.64	0.35237	11.3	0.0003	19.64	0.05462														19.64	1176.53	19.42	400.509	19.64	100.817	19.48	85.8109
		11.33	0.00025	19.66	0.35724	11.31	0.00021	19.66	0.05511														19.66	1112.36	19.44	415.664	19.66	101.717	19.5	89.6953
		11.34	0.00025	19.68	0.34263	11.32	0.00021	19.68	0.05438														19.68	1219.31	19.46	407.004	19.68	100.367	19.52	82.2796
		11.35	0.00025	19.7	0.38485	11.33	0.00022	19.7	0.05219														19.7	1256.75	19.48	417.829	19.7	96.3165	19.54	86.8703
		11.36	0.00025	19.72	0.32639	11.34	0.00021	19.72	0.05438														19.72	1155.14	19.5	413.499	19.72	100.367	19.56	79.1014
		11.37	0.00025	19.74	0.34425	11.35	0.00022	19.74	0.05828														19.74	1074.92	19.52	396.18	19.74	107.568	19.58	84.3983
		11.38	0.00025	19.76	0.33613	11.36	0.00022	19.76	0.05609														19.76	1219.31	19.54	437.313	19.76	103.518	19.6	93.2266
		11.39	0.00025	19.78	0.32314	11.37	0.00022	19.78	0.05365														19.78	1251.4	19.56	387.52	19.78	99.0169	19.62	81.2202
		11.4	0.00016	19.8	0.31665	11.38	0.00022	19.8	0.05853														19.8	1240.7	19.58	448.138	19.8	108.018	19.64	94.9923
		11.41	0.00016	19.82	0.35075	11.39	0.00023	19.82	0.05877														19.82	1171.18	19.6	383.19	19.82	108.469	19.66	93.2266
		11.42	0.00016	19.84	0.32801	11.4	0.00023	19.84	0.05999														19.84	1080.27	19.62	385.355	19.84	110.719	19.68	86.164
		11.43	0.00016	19.86	0.31502	11.41	0.00023	19.86	0.05341														19.86	1058.88	19.64	424.323	19.86	98.5669	19.7	86.5171
		11.44	0.00016	19.88	0.33451	11.42	0.00024	19.88	0.05682														19.88	1149.79	19.66	445.973	19.88	104.868	19.72	80.867
		11.45	0.00016	19.9	0.32476	11.43	0.00024	19.9	0.05853														19.9	1069.57	19.68	448.138	19.9	108.018	19.74	83.6921
		11.46	0.00017	19.92	0.34912	11.44	0.00024	19.92	0.05584														19.92	1171.18	19.7	378.86	19.92	103.068	19.76	85.4577
		11.47	0.00017	19.94	0.31827	11.45	0.00025	19.94	0.05584														19.94	1005.4	19.72	441.643	19.94	103.068	19.78	79.1014
		11.48	0.00017	19.96	0.35562	11.46	0.00025	19.96	0.05706														19.96	1026.79	19.74	398.344	19.96	105.318	19.8	83.6921
		11.49	0.00026	19.98	0.32314	11.47	0.00025	19.98	0.05145														19.98	1021.44	19.76	378.86	19.98	94.9663	19.82	82.2796
		11.5	0.00027	20	0.33938	11.48	0.00026	20	0.06048														20	1235.36	19.78	426.488	20	111.619	19.84	79.4545
		11.51	0.00029	20.02	0.32314	11.49	0.00026	20.02	0.04877														20.02	1208.62	19.8	428.653	20.02	90.0154	19.86	91.1078
		11.52	0.00034	20.04	0.34587	11.5	0.00026	20.04	0.05292														20.04	1171.18	19.82	422.159	20.04	97.6667	19.88	84.3983
		11.53	0.00047	20.06	0.36698	11.51	0.00027	20.06	0.05365														20.06	1283.49	19.84	419.994	20.06	99.0169	19.9	87.5765
		11.54	0.00067	20.08	0.35562	11.52	0.00027	20.08	0.05536														20.08	1155.14	19.86	437.313	20.08	102.167	19.92	90.0485
		11.55	0.00078	20.1	0.34263	11.53	0.00028	20.1	0.05194														20.1	1133.75	19.88	394.015	20.1	95.8664	19.94	87.5765
		11.56	0.00065	20.12	0.3134	11.54	0.00028	20.12	0.05219														20.12	1133.75	19.9	407.004	20.12	96.3165	19.96	82.6327
		11.57	0.00045	20.14	0.35887	11.55	0.00028	20.14	0.05658														20.14	1272.79	19.92	450.302	20.14	104.418	19.98	88.6359
		11.58	0.00034	20.16	0.39134	11.56	0.00029	20.16	0.05999														20.16	1149.79	19.94	432.983	20.16	110.719	20	81.9264
		11.59	0.0003	20.18	0.33938	11.57	0.00029	20.18	0.05779														20.18	1069.57	19.96	402.674	20.18	106.668	20.02	78.042
		11.6	0.00029	20.2	0.37673	11.58	0.0003	20.2	0.06438														20.2	1123.05	19.98	413.499	20.2	118.82	20.04	79.1014
		11.61	0.00028	20.22	0.35724	11.59	0.0003	20.22	0.06389														20.22	1032.14	20	430.818	20.22	117.92	20.06	86.8703
		11.62	0.00028	20.24	0.37997	11.6	0.00031	20.24	0.06048														20.24	1181.88	20.02	419.994	20.24	111.619	20.08	81.9264
		11.63	0.00028	20.26	0.35075	11.61	0.00031	20.26	0.0556														20.26	1128.4	20.04	426.488	20.26	102.618	20.1	91.8141
		11.64	0.00028	20.28	0.33938	11.62	0.00032	20.28	0.05462														20.28	1187.23	20.06	435.148	20.28	100.817	20.12	87.9297
		11.65	0.00028	20.3	0.36861	11.63	0.00033	20.3	0.0617														20.3	1080.27	20.08	439.478	20.3	113.87	20.14	87.2234
		11.66	0.00028	20.32	0.36374	11.64	0.00033	20.32	0.0595														20.32	1133.75	20.1	411.334	20.32	109.819	20.16	86.8703
		11.67	0.00037	20.34	0.35399	11.65	0.00034	20.34	0.06072														20.34	1149.79	20.12	411.334	20.34	112.069	20.18	82.9858
		11.68	0.00037	20.36	0.36536	11.66	0.00034	20.36	0.05779														20.36	1181.88	20.14	456.797	20.36	106.668	20.2	86.8703
		11.69	0.00037	20.38	0.37835	11.67	0.00035	20.38	0.05779														20.38	1208.62	20.16	394.015	20.38	106.668	20.22	84.0452
		11.7	0.00038	20.4	0.34425	11.68	0.00036	20.4	0.0595														20.4	1230.01	20.18	456.797	20.4	109.819	20.24	88.6359
		11.71	0.00038	20.42	0.31827	11.69	0.00037	20.42	0.05779														20.42	1230.01	20.2	452.467	20.42	106.668	20.26	97.8173
		11.72	0.00038	20.44	0.33288	11.7	0.00037	20.44	0.05975														20.44	1267.44	20.22	454.632	20.44	110.269	20.28	90.4016
		11.73	0.00038	20.46	0.35724	11.71	0.00038	20.46	0.05365														20.46	1123.05	20.24	465.457	20.46	99.0169	20.3	91.8141
		11.74	0.00039	20.48	0.37023	11.72	0.00039	20.48	0.05999														20.48	1176.53	20.26	428.653	20.48	110.719	20.32	92.1672
		11.75	0.00039	20.5	0.38647	11.73	0.0004	20.5	0.05682														20.5	1112.36	20.28	422.159	20.5	104.868	20.34	87.5765
		11.76	0.00039	20.52	0.3816	11.74	0.00041	20.52	0.05877														20.52	1133.75	20.3	417.829	20.52	108.469	20.36	97.8173
		11.77	0.00039	20.54	0.40108	11.75	0.00042	20.54	0.05145														20.54	1256.75	20.32	428.653	20.54	94.9663	20.38	82.6327
		11.78	0.0004	20.56	0.38322	11.76	0.00043	20.56	0.0617														20.56	1208.62	20.34	430.818	20.56	113.87	20.4	82.9858
		11.79	0.0004	20.58	0.40758	11.77	0.00044	20.58	0.05731														20.58	1272.79	20.36	387.52	20.58	105.768	20.42	90.0485
		11.8	0.0004	20.6	0.37673	11.78	0.00045	20.6	0.05755														20.6	1240.7	20.38	374.53	20.6	106.218	20.44	84.3983
		11.81	0.00041	20.62	0.38809	11.79	0.00046	20.62	0.05487														20.62	1262.1	20.4	365.871	20.62	101.267	20.46	84.7515
		11.82	0.00041	20.64	0.39134	11.8	0.00047	20.64	0.05926														20.64	1160.49	20.42	424.323	20.64	109.369	20.48	86.164
		11.83	0.00042	20.66	0.37023	11.81	0.00048	20.66	0.05975														20.66	1219.31	20.44	398.344	20.66	110.269	20.5	86.164
		11.84	0.00042	20.68	0.35887	11.82	0.0005	20.68	0.06682														20.68	1251.4	20.46	402.674	20.68	123.321	20.52	89.3422
		11.85	0.00042	20.7	0.34912	11.83	0.00051	20.7	0.0617														20.7	1262.1	20.48	415.664	20.7	113.87	20.54	81.5733
		11.86	0.00043	20.72	0.38972	11.84	0.00053	20.72	0.05901														20.72	1267.44	20.5	428.653	20.72	108.919	20.56	82.9858
		11.87	0.00043	20.74	0.38809	11.85	0.00054	20.74	0.05389														20.74	1267.44	20.52	432.983	20.74	99.467	20.58	81.2202
		11.88	0.00044	20.76	0.3475	11.86	0.00056	20.76	0.0617														20.76	1203.27	20.54	432.983	20.76	113.87	20.6	79.1014
		11.89	0.00044	20.78	0.37835	11.87	0.00058	20.78	0.05999														20.78	1208.62	20.56	469.787	20.78	110.719	20.62	85.1046
		11.9	0.00045	20.8	0.341	11.88	0.0006	20.8	0.0617														20.8	1192.57	20.58	437.313	20.8	113.87	20.64	91.1078
		11.91	0.00045	20.82	0.35887	11.89	0.00062	20.82	0.05609														20.82	1230.01	20.6	439.478	20.82	103.518	20.66	86.5171
		11.92	0.00046	20.84	0.37348	11.9	0.00064	20.84	0.05901														20.84	1256.75	20.62	454.632	20.84	108.919	20.68	78.3951
		11.93	0.00047	20.86	0.35075	11.91	0.00067	20.86	0.05682														20.86	1240.7	20.64	476.281	20.86	104.868	20.7	85.4577
		11.94	0.00047	20.88	0.36698	11.92	0.0007	20.88	0.0595														20.88	1192.57	20.66	424.323	20.88	109.819	20.72	85.8109
		11.95	0.00048	20.9	0.39784	11.93	0.00073	20.9	0.05853														20.9	1165.83	20.68	432.983	20.9	108.018	20.74	81.2202
		11.96	0.00049	20.92	0.38809	11.94	0.00079	20.92	0.05706														20.92	1310.23	20.7	439.478	20.92	105.318	20.76	85.4577
		11.97	0.0005	20.94	0.36374	11.95	0.00085	20.94	0.06267														20.94	1230.01	20.72	508.755	20.94	115.67	20.78	85.1046
		11.98	0.00051	20.96	0.37673	11.96	0.00089	20.96	0.05926														20.96	1219.31	20.74	430.818	20.96	109.369	20.8	89.3422
		11.99	0.00052	20.98	0.39297	11.97	0.00098	20.98	0.06487														20.98	1235.36	20.76	413.499	20.98	119.721	20.82	83.3389
		12	0.00053	21	0.36049	11.98	0.001	21	0.05633														21	1160.49	20.78	430.818	21	103.968	20.84	87.2234
		12.01	0.00055	21.02	0.35075	11.99	0.00103	21.02	0.05243														21.02	1187.23	20.8	365.871	21.02	96.7666	20.86	76.2763
		12.02	0.00056	21.04	0.39459	12	0.00116	21.04	0.05901														21.04	1187.23	20.82	422.159	21.04	108.919	20.88	87.5765
		12.03	0.00058	21.06	0.36698	12.01	0.00121	21.06	0.06218														21.06	1208.62	20.84	415.664	21.06	114.77	20.9	88.2828
		12.04	0.00061	21.08	0.341	12.02	0.00127	21.08	0.06511														21.08	1272.79	20.86	437.313	21.08	120.171	20.92	83.6921
		12.05	0.00063	21.1	0.36698	12.03	0.00134	21.1	0.06535														21.1	1213.97	20.88	474.117	21.1	120.621	20.94	86.5171
		12.06	0.00067	21.12	0.34587	12.04	0.00142	21.12	0.05828														21.12	1117.7	20.9	528.239	21.12	107.568	20.96	88.6359
		12.07	0.00071	21.14	0.341	12.05	0.0015	21.14	0.05779														21.14	1267.44	20.92	491.436	21.14	106.668	20.98	85.8109
		12.08	0.00076	21.16	0.37023	12.06	0.0016	21.16	0.05438														21.16	1165.83	20.94	463.292	21.16	100.367	21	85.8109
		12.09	0.00082	21.18	0.34587	12.07	0.0017	21.18	0.05658														21.18	1203.27	20.96	417.829	21.18	104.418	21.02	82.6327
		12.1	0.00091	21.2	0.37673	12.08	0.00183	21.2	0.06438														21.2	1358.36	20.98	454.632	21.2	118.82	21.04	92.1672
		12.11	0.00102	21.22	0.4092	12.09	0.00197	21.22	0.0656														21.22	1197.92	21	448.138	21.22	121.071	21.06	86.164
		12.12	0.00119	21.24	0.3816	12.1	0.00213	21.24	0.05975														21.24	1315.58	21.02	454.632	21.24	110.269	21.08	94.9923
		12.13	0.00143	21.26	0.4092	12.11	0.00232	21.26	0.06145														21.26	1299.53	21.04	519.58	21.26	113.419	21.1	85.8109
		12.14	0.00185	21.28	0.42869	12.12	0.00255	21.28	0.06535														21.28	1240.7	21.06	465.457	21.28	120.621	21.12	81.5733
		12.15	0.00282	21.3	0.3816	12.13	0.00282	21.3	0.0595														21.3	1459.97	21.08	497.931	21.3	109.819	21.14	87.9297
		12.16	0.00566	21.32	0.3475	12.14	0.00314	21.32	0.05999														21.32	1353.01	21.1	467.622	21.32	110.719	21.16	87.9297
		12.17	0.01279	21.34	0.38647	12.15	0.00354	21.34	0.06048														21.34	1331.62	21.12	448.138	21.34	111.619	21.18	97.4642
		12.18	0.02442	21.36	0.40108	12.16	0.00402	21.36	0.06535														21.36	1299.53	21.14	489.271	21.36	120.621	21.2	88.9891
		12.19	0.03175	21.38	0.37673	12.17	0.00464	21.38	0.06584														21.38	1107.01	21.16	469.787	21.38	121.521	21.22	93.9329
		12.2	0.02442	21.4	0.34425	12.18	0.00543	21.4	0.06779														21.4	1235.36	21.18	428.653	21.4	125.121	21.24	100.289
		12.21	0.01278	21.42	0.33776	12.19	0.00646	21.42	0.06731														21.42	1230.01	21.2	448.138	21.42	124.221	21.26	99.583
		12.22	0.00565	21.44	0.37023	12.2	0.00785	21.44	0.06926														21.44	1160.49	21.22	456.797	21.44	127.822	21.28	89.3422
		12.23	0.00283	21.46	0.37835	12.21	0.00979	21.46	0.06852														21.46	1283.49	21.24	461.127	21.46	126.472	21.3	97.1111
		12.24	0.00187	21.48	0.38809	12.22	0.0126	21.48	0.06535														21.48	1262.1	21.26	471.952	21.48	120.621	21.32	98.1705
		12.25	0.00146	21.5	0.4157	12.23	0.01698	21.5	0.06706														21.5	1288.84	21.28	506.59	21.5	123.771	21.34	95.3454
		12.26	0.00122	21.52	0.37186	12.24	0.02526	21.52	0.08047														21.52	1272.79	21.3	474.117	21.52	148.525	21.36	92.8735
		12.27	0.00107	21.54	0.37348	12.25	0.04703	21.54	0.07901														21.54	1187.23	21.32	480.611	21.54	145.825	21.38	99.583
		12.28	0.00096	21.56	0.3816	12.26	0.10974	21.56	0.08242														21.56	1315.58	21.34	461.127	21.56	152.126	21.4	100.289
		12.29	0.00088	21.58	0.38647	12.27	0.24638	21.58	0.08121														21.58	1336.97	21.36	474.117	21.58	149.876	21.42	93.9329
		12.3	0.00083	21.6	0.33938	12.28	0.41893	21.6	0.09437														21.6	1187.23	21.38	484.941	21.6	174.18	21.44	95.6985
		12.31	0.00079	21.62	0.37023	12.29	0.44458	21.62	0.09559														21.62	1278.14	21.4	543.394	21.62	176.43	21.46	110.177
		12.32	0.00076	21.64	0.40433	12.3	0.2845	21.64	0.10827														21.64	1294.18	21.42	454.632	21.64	199.834	21.48	108.764
		12.33	0.00073	21.66	0.39621	12.31	0.13217	21.66	0.11266														21.66	1187.23	21.44	454.632	21.66	207.936	21.5	105.233
		12.34	0.00071	21.68	0.36374	12.32	0.0555	21.68	0.10852														21.68	1304.88	21.46	458.962	21.68	200.284	21.52	107.705
		12.35	0.0007	21.7	0.37673	12.33	0.02801	21.7	0.12022														21.7	1262.1	21.48	497.931	21.7	221.888	21.54	127.833
		12.36	0.00069	21.72	0.4092	12.34	0.01813	21.72	0.12437														21.72	1267.44	21.5	461.127	21.72	229.539	21.56	122.537
		12.37	0.00068	21.74	0.38972	12.35	0.01327	21.74	0.11949														21.74	1197.92	21.52	448.138	21.74	220.538	21.58	129.952
		12.38	0.00067	21.76	0.37023	12.36	0.01026	21.76	0.12534														21.76	1256.75	21.54	463.292	21.76	231.34	21.6	145.49
		12.39	0.00067	21.78	0.38972	12.37	0.00822	21.78	0.12778														21.78	1235.36	21.56	456.797	21.78	235.84	21.62	163.853
		12.4	0.00067	21.8	0.34263	12.38	0.00678	21.8	0.1351														21.8	1240.7	21.58	487.106	21.8	249.343	21.64	186.1
		12.41	0.00066	21.82	0.37997	12.39	0.00573	21.82	0.13046														21.82	1213.97	21.6	474.117	21.82	240.791	21.66	199.872
		12.42	0.00066	21.84	0.36211	12.4	0.00494	21.84	0.14168														21.84	1272.79	21.62	506.59	21.84	261.495	21.68	199.166
		12.43	0.00066	21.86	0.40108	12.41	0.00435	21.86	0.13534														21.86	1235.36	21.64	504.425	21.86	249.793	21.7	203.757
		12.44	0.00066	21.88	0.3751	12.42	0.0039	21.88	0.14388														21.88	1219.31	21.66	469.787	21.88	265.545	21.72	217.529
		12.45	0.00066	21.9	0.37348	12.43	0.00356	21.9	0.13876														21.9	1304.88	21.68	493.601	21.9	256.094	21.74	232.713
		12.46	0.00067	21.92	0.37673	12.44	0.00331	21.92	0.15241														21.92	1208.62	21.7	493.601	21.92	281.298	21.76	241.895
		12.47	0.00067	21.94	0.36536	12.45	0.00313	21.94	0.16119														21.94	1187.23	21.72	482.776	21.94	297.501	21.78	230.595
		12.48	0.00067	21.96	0.37348	12.46	0.00304	21.96	0.17607														21.96	1251.4	21.74	439.478	21.96	324.956	21.8	258.845
		12.49	0.00068	21.98	0.37186	12.47	0.00304	21.98	0.18216														21.98	1406.49	21.76	515.25	21.98	336.208	21.82	270.498
		12.5	0.00068	22	0.35724	12.48	0.00321	22	0.18753														22	1310.23	21.78	484.941	22	346.109	21.84	292.393
		12.51	0.00068	22.02	0.37673	12.49	0.00386	22.02	0.1885														22.02	1299.53	21.8	450.302	22.02	347.91	21.86	313.934
		12.52	0.00069	22.04	0.35724	12.5	0.00598	22.04	0.18046														22.04	1256.75	21.82	469.787	22.04	333.057	21.88	323.821
		12.53	0.00069	22.06	0.36211	12.51	0.01123	22.06	0.19436														22.06	1315.58	21.84	452.467	22.06	358.711	21.9	357.016
		12.54	0.0007	22.08	0.41083	12.52	0.01919	22.08	0.20021														22.08	1299.53	21.86	482.776	22.08	369.513	21.92	366.197
		12.55	0.0007	22.1	0.37673	12.53	0.02295	22.1	0.21996														22.1	1272.79	21.88	545.559	22.1	405.97	21.94	391.622
		12.56	0.00071	22.12	0.40433	12.54	0.01695	22.12	0.22338														22.12	1320.92	21.9	562.878	22.12	412.271	21.96	416.695
		12.57	0.00072	22.14	0.37835	12.55	0.00922	22.14	0.25337														22.14	1369.05	21.92	578.033	22.14	467.63	21.98	416.695
		12.58	0.00072	22.16	0.42382	12.56	0.00478	22.16	0.28068														22.16	1347.66	21.94	504.425	22.16	518.039	22	462.249
		12.59	0.00073	22.18	0.36861	12.57	0.00305	22.18	0.33872														22.18	1171.18	21.96	493.601	22.18	625.157	22.02	479.905
		12.6	0.00074	22.2	0.40271	12.58	0.00244	22.2	0.40725														22.2	1230.01	21.98	482.776	22.2	751.629	22.04	514.512
		12.61	0.00074	22.22	0.4498	12.59	0.00215	22.22	0.54942														22.22	1230.01	22	478.446	22.22	1014.02	22.06	515.218
		12.62	0.00075	22.24	0.44006	12.6	0.00197	22.24	0.7328														22.24	1299.53	22.02	430.818	22.24	1352.48	22.08	555.122
		12.63	0.00076	22.26	0.40758	12.61	0.00185	22.26	1.07103														22.26	1342.31	22.04	502.26	22.26	1976.74	22.1	582.313
		12.64	0.00077	22.28	0.38322	12.62	0.00177	22.28	1.59216														22.28	1251.4	22.06	461.127	22.28	2938.55	22.12	588.67
		12.65	0.00077	22.3	0.46766	12.63	0.00171	22.3	2.36519														22.3	1283.49	22.08	526.075	22.3	4365.3	22.14	657.883
		12.66	0.00078	22.32	0.42707	12.64	0.00166	22.32	3.42159														22.32	1320.92	22.1	493.601	22.32	6315.03	22.16	700.612
		12.67	0.00079	22.34	0.4157	12.65	0.00163	22.34	4.67747														22.34	1326.27	22.12	519.58	22.34	8632.93	22.18	827.386
		12.68	0.0008	22.36	0.38485	12.66	0.0016	22.36	5.76606														22.36	1438.58	22.14	539.064	22.36	10642.1	22.2	987.355
		12.69	0.00081	22.38	0.41408	12.67	0.00159	22.38	6.45472														22.38	1518.79	22.16	482.776	22.38	11913.1	22.22	1260.68
		12.7	0.00082	22.4	0.39946	12.68	0.00158	22.4	6.03626														22.4	1534.84	22.18	504.425	22.4	11140.8	22.24	1693.62
		12.71	0.00083	22.42	0.45792	12.69	0.00157	22.42	5.1908														22.42	1363.71	22.2	502.26	22.42	9580.34	22.26	2435.9
		12.72	0.00084	22.44	0.46929	12.7	0.00157	22.44	3.98296														22.44	1240.7	22.22	567.208	22.44	7351.11	22.28	3694.81
		12.73	0.00085	22.46	0.45467	12.71	0.00158	22.46	2.80268														22.46	1219.31	22.24	506.59	22.46	5172.74	22.3	5678.7
		12.74	0.00086	22.48	0.45142	12.72	0.00159	22.48	1.84285														22.48	1304.88	22.26	549.889	22.48	3401.23	22.32	8929.27
		12.75	0.00087	22.5	0.40596	12.73	0.0016	22.5	1.1398														22.5	1390.45	22.28	578.033	22.5	2103.66	22.34	13337.8
		12.76	0.00088	22.52	0.41732	12.74	0.00161	22.52	0.72256														22.52	1267.44	22.3	549.889	22.52	1333.58	22.36	17874.4
		12.77	0.00089	22.54	0.47091	12.75	0.00163	22.54	0.48967														22.54	1326.27	22.32	599.682	22.54	903.755	22.38	20737.3
		12.78	0.00091	22.56	0.42707	12.76	0.00165	22.56	0.38164														22.56	1417.18	22.34	582.362	22.56	704.371	22.4	20618.6
		12.79	0.00092	22.58	0.46929	12.77	0.00167	22.58	0.3119														22.58	1486.71	22.36	565.043	22.58	575.649	22.42	18407.3
		12.8	0.00093	22.6	0.47091	12.78	0.00169	22.6	0.28751														22.6	1443.92	22.38	575.868	22.6	530.641	22.44	14633.4
		12.81	0.00094	22.62	0.47416	12.79	0.00172	22.62	0.26117														22.62	1529.49	22.4	597.517	22.62	482.033	22.46	10556.1
		12.82	0.00096	22.64	0.4433	12.8	0.00175	22.64	0.24093														22.64	1443.92	22.42	593.187	22.64	444.676	22.48	6972.22
		12.83	0.00097	22.66	0.46766	12.81	0.00178	22.66	0.20972														22.66	1481.36	22.44	591.022	22.66	387.066	22.5	4214.27
		12.84	0.00098	22.68	0.48715	12.82	0.00182	22.68	0.20216														22.68	1689.93	22.46	573.703	22.68	373.114	22.52	2549.96
		12.85	0.001	22.7	0.51313	12.83	0.00186	22.7	0.19436														22.7	1566.92	22.48	668.959	22.7	358.711	22.54	1667.13
		12.86	0.00101	22.72	0.50176	12.84	0.0019	22.72	0.17924														22.72	1513.45	22.5	601.847	22.72	330.807	22.56	1205.59
		12.87	0.00103	22.74	0.50501	12.85	0.00195	22.74	0.17192														22.74	1513.45	22.52	653.805	22.74	317.304	22.58	967.226
		12.88	0.00104	22.76	0.56671	12.86	0.00199	22.76	0.14802														22.76	1577.62	22.54	658.134	22.76	273.197	22.6	801.608
		12.89	0.00106	22.78	0.51638	12.87	0.00205	22.78	0.13412														22.78	1604.36	22.56	634.32	22.78	247.542	22.62	724.625
		12.9	0.00108	22.8	0.53586	12.88	0.0021	22.8	0.13095														22.8	1385.1	22.58	736.071	22.8	241.691	22.64	645.171
		12.91	0.00109	22.82	0.58458	12.89	0.00216	22.82	0.11096														22.82	1492.05	22.6	653.805	22.82	204.785	22.66	599.264
		12.92	0.00111	22.84	0.5586	12.9	0.00222	22.84	0.11364														22.84	1609.71	22.62	640.815	22.84	209.736	22.68	560.419
		12.93	0.00113	22.86	0.57321	12.91	0.00229	22.86	0.11193														22.86	1561.58	22.64	772.875	22.86	206.585	22.7	523.34
		12.94	0.00115	22.88	0.60893	12.92	0.00236	22.88	0.10364														22.88	1550.88	22.66	829.163	22.88	191.283	22.72	518.043
		12.95	0.00117	22.9	0.61218	12.93	0.00244	22.9	0.10974														22.9	1540.19	22.68	816.173	22.9	202.535	22.74	458.364
		12.96	0.00119	22.92	0.68201	12.94	0.00253	22.92	0.10266														22.92	1893.14	22.7	733.906	22.92	189.482	22.76	387.738
		12.97	0.00121	22.94	0.67064	12.95	0.00261	22.94	0.10681														22.94	1716.67	22.72	783.699	22.94	197.134	22.78	332.65
		12.98	0.00123	22.96	0.75345	12.96	0.00271	22.96	0.09486														22.96	1780.84	22.74	902.77	22.96	175.08	22.8	313.934
		12.99	0.00125	22.98	0.92558	12.97	0.00281	22.98	0.09584														22.98	2149.84	22.76	807.514	22.98	176.88	22.82	278.62
		13	0.00136	23	1.06685	12.98	0.00292	23	0.09145														23	2534.89	22.78	807.514	23	168.779	22.84	257.786
		13.01	0.00139	23.02	1.45495	12.99	0.00304	23.02	0.09315														23.02	3192.68	22.8	781.535	23.02	171.929	22.86	236.598
		13.02	0.00142	23.04	1.96808	13	0.00317	23.04	0.09413														23.04	4182.03	22.82	822.668	23.04	173.73	22.88	220.707
		13.03	0.00144	23.06	2.86443	13.01	0.00331	23.06	0.09535														23.06	5818.48	22.84	891.945	23.06	175.98	22.9	207.641
		13.04	0.00147	23.08	4.06443	13.02	0.00346	23.08	0.10193														23.08	7331.92	22.86	935.244	23.08	188.132	22.92	218.941
		13.05	0.0015	23.1	5.08907	13.03	0.00362	23.1	0.09291														23.1	8834.67	22.88	950.398	23.1	171.479	22.94	209.76
		13.06	0.00153	23.12	5.4869	13.04	0.0038	23.12	0.09096														23.12	9770.55	22.9	998.026	23.12	167.879	22.96	187.866
		13.07	0.00156	23.14	5.68826	13.05	0.00399	23.14	0.09047														23.14	10273.3	22.92	1019.68	23.14	166.979	22.98	196.341
		13.08	0.00159	23.16	5.81816	13.06	0.0042	23.16	0.09389														23.16	10556.7	22.94	1019.68	23.16	173.28	23	194.575
		13.09	0.00162	23.18	5.62655	13.07	0.00443	23.18	0.08828														23.18	10059.3	22.96	1147.41	23.18	162.928	23.02	176.212
		13.1	0.00174	23.2	4.92668	13.08	0.00468	23.2	0.08194														23.2	9123.46	22.98	1396.37	23.2	151.226	23.04	188.219
		13.11	0.00178	23.22	4.05469	13.09	0.00495	23.22	0.0873														23.22	7727.67	23	1690.8	23.22	161.128	23.06	176.919
		13.12	0.00182	23.24	3.20381	13.1	0.00525	23.24	0.08413														23.24	6588.57	23.02	1911.62	23.24	155.277	23.08	170.562
		13.13	0.00186	23.26	2.37078	13.11	0.00559	23.26	0.08267														23.26	5123.26	23.04	2487.49	23.26	152.576	23.1	189.278
		13.14	0.0019	23.28	1.94697	13.12	0.00596	23.28	0.08657														23.28	4101.81	23.06	3388.09	23.28	159.777	23.12	175.153
		13.15	0.00194	23.3	1.33316	13.13	0.00637	23.3	0.09632														23.3	2919.93	23.08	4420.76	23.3	177.78	23.14	174.094
		13.16	0.00199	23.32	0.90447	13.14	0.00683	23.32	0.08438														23.32	2427.93	23.1	5968.67	23.32	155.727	23.16	162.44
		13.17	0.00203	23.34	0.77619	13.15	0.00734	23.34	0.07755														23.34	2117.76	23.12	7843.49	23.34	143.125	23.18	156.084
		13.18	0.00208	23.36	0.70636	13.16	0.00792	23.36	0.09315														23.36	1823.62	23.14	9960.78	23.36	171.929	23.2	158.203
		13.19	0.00213	23.38	0.60082	13.17	0.00858	23.38	0.08657														23.38	1732.71	23.16	12731.9	23.38	159.777	23.22	146.196
		13.2	0.00218	23.4	0.61381	13.18	0.00933	23.4	0.08803														23.4	1780.84	23.18	14559.1	23.4	162.478	23.24	161.028
		13.21	0.00224	23.42	0.57483	13.19	0.01019	23.42	0.08218														23.42	1647.14	23.2	15243.2	23.42	151.676	23.26	147.256
		13.22	0.0023	23.44	0.63979	13.2	0.01118	23.44	0.08072														23.44	1641.79	23.22	14450.8	23.44	148.976	23.28	148.315
		13.23	0.00236	23.46	0.58458	13.21	0.01242	23.46	0.09315														23.46	1657.84	23.24	12439.6	23.46	171.929	23.3	146.196
		13.24	0.00243	23.48	0.5521	13.22	0.01376	23.48	0.08242														23.48	1411.84	23.26	10222.7	23.48	152.126	23.32	147.256
		13.25	0.0025	23.5	0.54561	13.23	0.01535	23.5	0.07925														23.5	1470.66	23.28	7668.13	23.5	146.275	23.34	155.025
		13.26	0.00259	23.52	0.53586	13.24	0.01723	23.52	0.08072														23.52	1631.1	23.3	5336.52	23.52	148.976	23.36	141.959
		13.27	0.00267	23.54	0.51638	13.25	0.0195	23.54	0.07535														23.54	1529.49	23.32	3773.45	23.54	139.074	23.38	142.665
		13.28	0.00276	23.56	0.51313	13.26	0.02227	23.56	0.08584														23.56	1599.01	23.34	2485.32	23.56	158.427	23.4	143.371
		13.29	0.00287	23.58	0.54073	13.27	0.02568	23.58	0.07901														23.58	1502.75	23.36	1863.99	23.58	145.825	23.42	144.784
		13.3	0.00301	23.6	0.45629	13.28	0.02997	23.6	0.07682														23.6	1529.49	23.38	1513.28	23.6	141.774	23.44	157.143
		13.31	0.00326	23.62	0.46441	13.29	0.03545	23.62	0.07535														23.62	1390.45	23.4	1244.83	23.62	139.074	23.46	137.721
		13.32	0.00373	23.64	0.44493	13.3	0.04256	23.64	0.08169														23.64	1476.01	23.42	1099.78	23.64	150.776	23.48	141.606
		13.33	0.00443	23.66	0.46929	13.31	0.05215	23.66	0.08072														23.66	1385.1	23.44	987.202	23.66	148.976	23.5	144.431
		13.34	0.00489	23.68	0.47253	13.32	0.06539	23.68	0.07901														23.68	1508.1	23.46	1004.52	23.68	145.825	23.52	139.84
		13.35	0.00462	23.7	0.45792	13.33	0.08437	23.7	0.07121														23.7	1315.58	23.48	933.079	23.7	131.423	23.54	146.549
		13.36	0.00415	23.72	0.45142	13.34	0.11324	23.72	0.07828														23.72	1256.75	23.5	865.966	23.72	144.475	23.56	145.49
		13.37	0.00391	23.74	0.44168	13.35	0.16417	23.74	0.0734														23.74	1518.79	23.52	894.11	23.74	135.473	23.58	144.784
		13.38	0.00391	23.76	0.4498	13.36	0.28579	23.76	0.07755														23.76	1385.1	23.54	775.04	23.76	143.125	23.6	138.781
		13.39	0.004	23.78	0.49202	13.37	0.63185	23.78	0.0834														23.78	1395.79	23.56	749.061	23.78	153.926	23.62	142.312
		13.4	0.00414	23.8	0.44168	13.38	1.44563	23.8	0.08535														23.8	1492.05	23.58	686.278	23.8	157.527	23.64	142.665
		13.41	0.00429	23.82	0.47091	13.39	2.66294	23.82	0.07901														23.82	1369.05	23.6	677.619	23.82	145.825	23.66	133.13
		13.42	0.00447	23.84	0.49689	13.4	3.24906	23.84	0.07901														23.84	1363.71	23.62	705.763	23.84	145.825	23.68	150.434
		13.43	0.00466	23.86	0.50014	13.41	2.35193	23.86	0.07925														23.86	1476.01	23.64	681.948	23.86	146.275	23.7	134.543
		13.44	0.00486	23.88	0.5115	13.42	1.18508	23.88	0.08438														23.88	1320.92	23.66	686.278	23.88	155.727	23.72	123.949
		13.45	0.00509	23.9	0.45954	13.43	0.50691	23.9	0.07828														23.9	1518.79	23.68	664.629	23.9	144.475	23.74	136.309
		13.46	0.00533	23.92	0.39621	13.44	0.24027	23.92	0.07389														23.92	1358.36	23.7	675.454	23.92	136.373	23.76	141.252
		13.47	0.0056	23.94	0.43681	13.45	0.14578	23.94	0.07974														23.94	1369.05	23.72	601.847	23.94	147.175	23.78	143.371
		13.48	0.00589	23.96	0.45305	13.46	0.1029	23.96	0.07877														23.96	1433.23	23.74	653.805	23.96	145.375	23.8	143.018
		13.49	0.0062	23.98	0.45142	13.47	0.07734	23.98	0.07999														23.98	1476.01	23.76	645.145	23.98	147.625	23.82	136.662
		13.5	0.00655	24	0.40758	13.48	0.06026	24	0.07243														24	1326.27	23.78	582.362	24	133.673	23.84	138.427
		13.51	0.00692	24.02	0.45467	13.49	0.04824	24.02	0.07877														24.02	1342.31	23.8	629.99	24.02	145.375	23.86	137.721
		13.52	0.00734	24.04	0.44655	13.5	0.03948	24.04	0.07218														24.04	1481.36	23.82	640.815	24.04	133.223	23.88	128.187
		13.53	0.0078	24.06	0.45142	13.51	0.03291	24.06	0.07925														24.06	1363.71	23.84	649.475	24.06	146.275	23.9	139.487
		13.54	0.00831	24.08	0.47416	13.52	0.02785	24.08	0.07877														24.08	1395.79	23.86	586.692	24.08	145.375	23.92	134.543
		13.55	0.00887	24.1	0.45305	13.53	0.02389	24.1	0.08242														24.1	1411.84	23.88	608.341	24.1	152.126	23.94	139.134
		13.56	0.00951	24.12	0.43356	13.54	0.02073	24.12	0.07462														24.12	1411.84	23.9	586.692	24.12	137.724	23.96	122.537
		13.57	0.01021	24.14	0.43356	13.55	0.01817	24.14	0.0756														24.14	1486.71	23.92	554.218	24.14	139.524	23.98	124.302
		13.58	0.01101	24.16	0.43356	13.56	0.01606	24.16	0.07365														24.16	1390.45	23.94	636.485	24.16	135.923	24	140.193
		13.59	0.01191	24.18	0.42544	13.57	0.01431	24.18	0.07682														24.18	1465.32	23.96	604.011	24.18	141.774	24.02	128.893
		13.6	0.01294	24.2	0.40108	13.58	0.01284	24.2	0.08121														24.2	1406.49	23.98	608.341	24.2	149.876	24.04	129.246
		13.61	0.01411	24.22	0.43356	13.59	0.0116	24.22	0.07584														24.22	1422.53	24	547.724	24.22	139.974	24.06	122.89
		13.62	0.01546	24.24	0.41408	13.6	0.01053	24.24	0.07852														24.24	1353.01	24.02	584.527	24.24	144.925	24.08	138.781
		13.63	0.01703	24.26	0.40271	13.61	0.00962	24.26	0.08486														24.26	1336.97	24.04	599.682	24.26	156.627	24.1	122.183
		13.64	0.01886	24.28	0.40108	13.62	0.00882	24.28	0.0795														24.28	1443.92	24.06	610.506	24.28	146.725	24.12	134.19
		13.65	0.02102	24.3	0.39297	13.63	0.00813	24.3	0.07291														24.3	1379.75	24.08	547.724	24.3	134.573	24.14	132.777
		13.66	0.0236	24.32	0.39134	13.64	0.00753	24.32	0.0756														24.32	1347.66	24.1	584.527	24.32	139.524	24.16	132.777
		13.67	0.02669	24.34	0.46117	13.65	0.00699	24.34	0.08218														24.34	1347.66	24.12	597.517	24.34	151.676	24.18	145.49
		13.68	0.03047	24.36	0.46117	13.66	0.00652	24.36	0.07389														24.36	1465.32	24.14	610.506	24.36	136.373	24.2	144.431
		13.69	0.03514	24.38	0.47578	13.67	0.0061	24.38	0.07779														24.38	1433.23	24.16	606.176	24.38	143.575	24.22	130.305
		13.7	0.041	24.4	0.48715	13.68	0.00573	24.4	0.07828														24.4	1668.53	24.18	567.208	24.4	144.475	24.24	122.183
		13.71	0.04849	24.42	0.47416	13.69	0.00547	24.42	0.07828														24.42	1342.31	24.2	595.352	24.42	144.475	24.26	132.071
		13.72	0.05828	24.44	0.46117	13.7	0.00517	24.44	0.07925														24.44	1454.62	24.22	614.836	24.44	146.275	24.28	120.418
		13.73	0.07141	24.46	0.48065	13.71	0.0049	24.46	0.07535														24.46	1406.49	24.24	634.32	24.46	139.074	24.3	119.711
		13.74	0.08955	24.48	0.4433	13.72	0.00466	24.48	0.0773														24.48	1374.4	24.26	625.661	24.48	142.674	24.32	121.83
		13.75	0.1156	24.5	0.43356	13.73	0.00444	24.5	0.07828														24.5	1550.88	24.28	539.064	24.5	144.475	24.34	135.602
		13.76	0.15534	24.52	0.50501	13.74	0.00424	24.52	0.07925														24.52	1534.84	24.3	634.32	24.52	146.275	24.36	134.896
		13.77	0.22606	24.54	0.45954	13.75	0.00406	24.54	0.08145														24.54	1454.62	24.32	599.682	24.54	150.326	24.38	133.837
		13.78	0.39592	24.56	0.45142	13.76	0.00397	24.56	0.08169														24.56	1459.97	24.34	588.857	24.56	150.776	24.4	128.893
		13.79	0.87379	24.58	0.43356	13.77	0.00382	24.58	0.08047														24.58	1417.18	24.36	560.713	24.58	148.525	24.42	136.309
		13.8	1.97431	24.6	0.46441	13.78	0.00369	24.6	0.07633														24.6	1358.36	24.38	586.692	24.6	140.874	24.44	139.487
		13.81	3.57968	24.62	0.45954	13.79	0.00356	24.62	0.08096														24.62	1411.84	24.4	597.517	24.62	149.426	24.46	140.546
		13.82	4.28462	24.64	0.46929	13.8	0.00345	24.64	0.07974														24.64	1390.45	24.42	610.506	24.64	147.175	24.48	123.243
		13.83	3.05828	24.66	0.4433	13.81	0.00334	24.66	0.07194														24.66	1363.71	24.44	586.692	24.66	132.773	24.5	139.84
		13.84	1.53625	24.68	0.46117	13.82	0.00325	24.68	0.07462														24.68	1438.58	24.46	601.847	24.68	137.724	24.52	142.312
		13.85	0.66233	24.7	0.44655	13.83	0.00316	24.7	0.07486														24.7	1534.84	24.48	573.703	24.7	138.174	24.54	122.89
		13.86	0.31849	24.72	0.46766	13.84	0.00308	24.72	0.07999														24.72	1406.49	24.5	666.794	24.72	147.625	24.56	125.008
		13.87	0.19504	24.74	0.42219	13.85	0.00301	24.74	0.08047														24.74	1593.66	24.52	606.176	24.74	148.525	24.58	133.13
		13.88	0.13821	24.76	0.44655	13.86	0.00294	24.76	0.06999														24.76	1347.66	24.54	608.341	24.76	129.172	24.6	123.243
		13.89	0.10414	24.78	0.47903	13.87	0.00288	24.78	0.07438														24.78	1465.32	24.56	562.878	24.78	137.274	24.62	118.299
		13.9	0.0813	24.8	0.47091	13.88	0.00283	24.8	0.07901														24.8	1363.71	24.58	552.054	24.8	145.825	24.64	136.662
		13.91	0.06522	24.82	0.4498	13.89	0.00278	24.82	0.07291														24.82	1518.79	24.6	584.527	24.82	134.573	24.66	126.421
		13.92	0.05348	24.84	0.43519	13.9	0.00274	24.84	0.07438														24.84	1288.84	24.62	599.682	24.84	137.274	24.68	128.54
		13.93	0.04467	24.86	0.39297	13.91	0.0027	24.86	0.07145														24.86	1390.45	24.64	521.745	24.86	131.873	24.7	133.837
		13.94	0.03789	24.88	0.38647	13.92	0.00266	24.88	0.07389														24.88	1433.23	24.66	604.011	24.88	136.373	24.72	122.537
		13.95	0.03257	24.9	0.43681	13.93	0.00263	24.9	0.07048														24.9	1363.71	24.68	578.033	24.9	130.072	24.74	112.649
		13.96	0.02832	24.92	0.44493	13.94	0.0026	24.92	0.07755														24.92	1310.23	24.7	593.187	24.92	143.125	24.76	125.715
		13.97	0.02488	24.94	0.40108	13.95	0.00258	24.94	0.07048														24.94	1320.92	24.72	591.022	24.94	130.072	24.78	121.477
		13.98	0.02205	24.96	0.42219	13.96	0.00256	24.96	0.07584														24.96	1443.92	24.74	575.868	24.96	139.974	24.8	126.421
		13.99	0.0197	24.98	0.44655	13.97	0.00255	24.98	0.07755														24.98	1599.01	24.76	545.559	24.98	143.125	24.82	119.358
		14	0.01773	25	0.41245	13.98	0.00253	25	0.06779														25	1513.45	24.78	549.889	25	125.121	24.84	119.005
		14.01	0.01605	25.02	0.45467	13.99	0.00252	25.02	0.06804														25.02	1342.31	24.8	545.559	25.02	125.572	24.86	133.13
		14.02	0.01463	25.04	0.42382	14	0.00252	25.04	0.07048														25.04	1288.84	24.82	640.815	25.04	130.072	24.88	109.118
		14.03	0.0134	25.06	0.45792	14.01	0.00252	25.06	0.07218														25.06	1369.05	24.84	617.001	25.06	133.223	24.9	113.708
		14.04	0.01234	25.08	0.38647	14.02	0.00252	25.08	0.07486														25.08	1395.79	24.86	591.022	25.08	138.174	24.92	125.362
		14.05	0.01141	25.1	0.43194	14.03	0.00252	25.1	0.07608														25.1	1336.97	24.88	549.889	25.1	140.424	24.94	114.415
		14.06	0.0106	25.12	0.41895	14.04	0.00253	25.12	0.07413														25.12	1331.62	24.9	608.341	25.12	136.823	24.96	115.827
		14.07	0.00988	25.14	0.42057	14.05	0.00254	25.14	0.0734														25.14	1438.58	24.92	575.868	25.14	135.473	24.98	115.474
		14.08	0.00925	25.16	0.43356	14.06	0.00256	25.16	0.07877														25.16	1336.97	24.94	560.713	25.16	145.375	25	114.768
		14.09	0.00869	25.18	0.4498	14.07	0.00258	25.18	0.08023														25.18	1315.58	24.96	556.383	25.18	148.075	25.02	117.946
		14.1	0.00819	25.2	0.42707	14.08	0.0026	25.2	0.07316														25.2	1433.23	24.98	569.373	25.2	135.023	25.04	122.537
		14.11	0.00775	25.22	0.42382	14.09	0.00263	25.22	0.07511														25.22	1401.14	25	601.847	25.22	138.624	25.06	113.355
		14.12	0.00735	25.24	0.45142	14.1	0.00266	25.24	0.07121														25.24	1406.49	25.02	571.538	25.24	131.423	25.08	112.649
		14.13	0.00699	25.26	0.47091	14.11	0.00269	25.26	0.07486														25.26	1310.23	25.04	597.517	25.26	138.174	25.1	119.711
		14.14	0.00667	25.28	0.43519	14.12	0.00273	25.28	0.07243														25.28	1299.53	25.06	573.703	25.28	133.673	25.12	116.18
		14.15	0.00638	25.3	0.42219	14.13	0.00278	25.3	0.08218														25.3	1524.14	25.08	588.857	25.3	151.676	25.14	118.652
		14.16	0.00612	25.32	0.44006	14.14	0.00283	25.32	0.0734														25.32	1272.79	25.1	549.889	25.32	135.473	25.16	122.89
		14.17	0.00588	25.34	0.41083	14.15	0.00289	25.34	0.07438														25.34	1395.79	25.12	588.857	25.34	137.274	25.18	106.292
		14.18	0.00567	25.36	0.42382	14.16	0.00295	25.36	0.07218														25.36	1363.71	25.14	521.745	25.36	133.223	25.2	114.061
		14.19	0.00548	25.38	0.41245	14.17	0.00302	25.38	0.08681														25.38	1411.84	25.16	621.331	25.38	160.227	25.22	117.946
		14.2	0.00531	25.4	0.4157	14.18	0.0031	25.4	0.07365														25.4	1417.18	25.18	608.341	25.4	135.923	25.24	115.121
		14.21	0.00518	25.42	0.44493	14.19	0.00319	25.42	0.08389														25.42	1390.45	25.2	599.682	25.42	154.827	25.26	120.065
		14.22	0.00509	25.44	0.44168	14.2	0.00329	25.44	0.0756														25.44	1534.84	25.22	506.59	25.44	139.524	25.28	129.599
		14.23	0.00501	25.46	0.40271	14.21	0.0034	25.46	0.07169														25.46	1395.79	25.24	569.373	25.46	132.323	25.3	122.183
		14.24	0.00489	25.48	0.41083	14.22	0.00352	25.48	0.07438														25.48	1443.92	25.26	523.91	25.48	137.274	25.32	114.415
		14.25	0.00473	25.5	0.46117	14.23	0.00365	25.5	0.07316														25.5	1390.45	25.28	621.331	25.5	135.023	25.34	119.711
		14.26	0.00459	25.52	0.44168	14.24	0.00381	25.52	0.07633														25.52	1326.27	25.3	567.208	25.52	140.874	25.36	115.121
		14.27	0.00456	25.54	0.44006	14.25	0.00398	25.54	0.0795														25.54	1379.75	25.32	539.064	25.54	146.725	25.38	116.18
		14.28	0.00457	25.56	0.42382	14.26	0.00417	25.56	0.08242														25.56	1385.1	25.34	597.517	25.56	152.126	25.4	114.768
		14.29	0.00451	25.58	0.45142	14.27	0.00438	25.58	0.07413														25.58	1438.58	25.36	651.64	25.58	136.823	25.42	116.886
		14.3	0.00445	25.6	0.45954	14.28	0.00463	25.6	0.07657														25.6	1449.27	25.38	571.538	25.6	141.324	25.44	117.24
		14.31	0.00441	25.62	0.46441	14.29	0.005	25.62	0.0795														25.62	1481.36	25.4	578.033	25.62	146.725	25.46	123.596
		14.32	0.00437	25.64	0.44168	14.3	0.00532	25.64	0.07828														25.64	1411.84	25.42	604.011	25.64	144.475	25.48	119.005
		14.33	0.00435	25.66	0.44655	14.31	0.0057	25.66	0.07999														25.66	1422.53	25.44	610.506	25.66	147.625	25.5	110.883
		14.34	0.00434	25.68	0.4433	14.32	0.00614	25.68	0.08267														25.68	1481.36	25.46	608.341	25.68	152.576	25.52	132.777
		14.35	0.00433	25.7	0.49527	14.33	0.00666	25.7	0.08072														25.7	1577.62	25.48	567.208	25.7	148.976	25.54	129.599
		14.36	0.00434	25.72	0.41083	14.34	0.00735	25.72	0.0795														25.72	1433.23	25.5	569.373	25.72	146.725	25.56	129.599
		14.37	0.00436	25.74	0.45305	14.35	0.00809	25.74	0.0756														25.74	1486.71	25.52	653.805	25.74	139.524	25.58	126.068
		14.38	0.00439	25.76	0.49364	14.36	0.00898	25.76	0.07804														25.76	1502.75	25.54	608.341	25.76	144.025	25.6	128.893
		14.39	0.00444	25.78	0.44818	14.37	0.01008	25.78	0.07999														25.78	1534.84	25.56	554.218	25.78	147.625	25.62	123.596
		14.4	0.00451	25.8	0.47253	14.38	0.01145	25.8	0.07584														25.8	1550.88	25.58	586.692	25.8	139.974	25.64	119.358
		14.41	0.0046	25.82	0.49689	14.39	0.0132	25.82	0.08681														25.82	1513.45	25.6	571.538	25.82	160.227	25.66	119.358
		14.42	0.00471	25.84	0.4774	14.4	0.01547	25.84	0.08901														25.84	1572.27	25.62	582.362	25.84	164.278	25.68	122.183
		14.43	0.00487	25.86	0.48228	14.41	0.01849	25.86	0.0973														25.86	1481.36	25.64	565.043	25.86	179.581	25.7	123.596
		14.44	0.00507	25.88	0.48228	14.42	0.02264	25.88	0.08462														25.88	1647.14	25.66	621.331	25.88	156.177	25.72	125.008
		14.45	0.00534	25.9	0.48715	14.43	0.02854	25.9	0.09535														25.9	1588.32	25.68	560.713	25.9	175.98	25.74	122.183
		14.46	0.0057	25.92	0.50826	14.44	0.03742	25.92	0.09291														25.92	1422.53	25.7	588.857	25.92	171.479	25.76	130.659
		14.47	0.00621	25.94	0.46279	14.45	0.05261	25.94	0.09803														25.94	1582.97	25.72	549.889	25.94	180.931	25.78	131.365
		14.48	0.00693	25.96	0.48228	14.46	0.08697	25.96	0.10266														25.96	1738.06	25.74	610.506	25.96	189.482	25.8	120.418
		14.49	0.00803	25.98	0.4839	14.47	0.18187	25.98	0.11437														25.98	1572.27	25.76	621.331	25.98	211.086	25.82	138.074
		14.5	0.00997	26	0.44006	14.48	0.40907	26	0.11876														26	1529.49	25.78	623.496	26	219.188	25.84	140.899
		14.51	0.01452	26.02	0.53424	14.49	0.77175	26.02	0.12632														26.02	1427.88	25.8	655.969	26.02	233.14	25.86	138.781
		14.52	0.02706	26.04	0.48552	14.5	1.00315	26.04	0.12778														26.04	1577.62	25.82	549.889	26.04	235.84	25.88	129.599
		14.53	0.05571	26.06	0.50176	14.51	0.77923	26.06	0.13339														26.06	1743.4	25.84	595.352	26.06	246.192	25.9	146.549
		14.54	0.09787	26.08	0.4774	14.52	0.41491	26.08	0.129														26.08	1652.49	25.86	625.661	26.08	238.091	25.92	153.259
		14.55	0.11772	26.1	0.5245	14.53	0.18439	26.1	0.13876														26.1	1796.88	25.88	634.32	26.1	256.094	25.94	171.975
		14.56	0.08651	26.12	0.53911	14.54	0.08765	26.12	0.14217														26.12	1540.19	25.9	593.187	26.12	262.395	25.96	183.981
		14.57	0.04621	26.14	0.48228	14.55	0.05274	26.14	0.13583														26.14	1529.49	25.92	679.784	26.14	250.693	25.98	179.037
		14.58	0.02255	26.16	0.54073	14.56	0.03746	26.16	0.1451														26.16	1668.53	25.94	684.113	26.16	267.796	26	184.688
		14.59	0.01304	26.18	0.55535	14.57	0.02861	26.18	0.13851														26.18	1866.41	25.96	632.155	26.18	255.644	26.02	200.578
		14.6	0.00961	26.2	0.55048	14.58	0.02277	26.2	0.13729														26.2	1775.49	25.98	582.362	26.2	253.393	26.04	209.407
		14.61	0.00807	26.22	0.56834	14.59	0.0187	26.22	0.1568														26.22	1903.84	26	617.001	26.22	289.4	26.06	213.997
		14.62	0.00717	26.24	0.56671	14.6	0.01575	26.24	0.14851														26.24	1941.28	26.02	675.454	26.24	274.097	26.08	224.945
		14.63	0.0066	26.26	0.58133	14.61	0.01356	26.26	0.15558														26.26	2021.49	26.04	688.443	26.26	287.149	26.1	239.423
		14.64	0.00622	26.28	0.62192	14.62	0.0119	26.28	0.1568														26.28	2010.8	26.06	712.257	26.28	289.4	26.12	244.014
		14.65	0.00597	26.3	0.60893	14.63	0.0106	26.3	0.15924														26.3	1973.36	26.08	731.742	26.3	293.9	26.14	245.426
		14.66	0.0058	26.32	0.61381	14.64	0.00959	26.32	0.16948														26.32	2096.36	26.1	673.289	26.32	312.804	26.16	256.726
		14.67	0.0057	26.34	0.63167	14.65	0.00878	26.34	0.17363														26.34	2240.76	26.12	779.37	26.34	320.455	26.18	273.324
		14.68	0.00564	26.36	0.69987	14.66	0.00813	26.36	0.19387														26.36	2246.1	26.14	764.215	26.36	357.811	26.2	265.908
		14.69	0.00561	26.38	0.76482	14.67	0.0076	26.38	0.19631														26.38	2385.15	26.16	779.37	26.38	362.312	26.22	265.908
		14.7	0.00561	26.4	0.74371	14.68	0.00717	26.4	0.21728														26.4	2481.41	26.18	805.349	26.4	401.019	26.24	264.848
		14.71	0.00564	26.42	0.7567	14.69	0.00683	26.42	0.22045														26.42	2748.8	26.2	740.401	26.42	406.87	26.26	317.465
		14.72	0.00569	26.44	0.90122	14.7	0.00658	26.44	0.24362														26.44	2898.54	26.22	755.556	26.44	449.627	26.28	319.231
		14.73	0.00575	26.46	0.95806	14.71	0.00645	26.46	0.25191														26.46	3342.42	26.24	736.071	26.46	464.93	26.3	333.356
		14.74	0.00583	26.48	1.21787	14.72	0.00655	26.48	0.29507														26.48	4091.12	26.26	807.514	26.48	544.593	26.32	350.659
		14.75	0.00593	26.5	1.31367	14.73	0.00694	26.5	0.31604														26.5	4962.82	26.28	909.265	26.5	583.3	26.34	344.303
		14.76	0.00603	26.52	1.60109	14.74	0.00733	26.52	0.37335														26.52	6043.09	26.3	904.935	26.52	689.068	26.36	384.913
		14.77	0.00616	26.54	2.16781	14.75	0.00705	26.54	0.43334														26.54	7139.4	26.32	900.605	26.54	799.787	26.38	423.051
		14.78	0.00629	26.56	2.59812	14.76	0.00636	26.56	0.51186														26.56	8818.63	26.34	965.552	26.56	944.712	26.4	459.777
		14.79	0.00644	26.58	3.0674	14.77	0.00584	26.58	0.60038														26.58	10989.9	26.36	974.212	26.58	1108.09	26.42	491.912
		14.8	0.00661	26.6	3.40516	14.78	0.00559	26.6	0.66866														26.6	11915	26.38	1112.77	26.6	1234.11	26.44	528.637
		14.81	0.00678	26.62	3.59677	14.79	0.00557	26.62	0.75304														26.62	11733.2	26.4	1214.52	26.62	1389.84	26.46	591.848
		14.82	0.00698	26.64	3.53182	14.8	0.00561	26.64	0.76133														26.64	10824.1	26.42	1361.73	26.64	1405.14	26.48	638.461
		14.83	0.00719	26.66	3.15834	14.81	0.00559	26.66	0.75645														26.66	10380.2	26.44	1636.68	26.66	1396.14	26.5	704.85
		14.84	0.00741	26.68	2.81084	14.82	0.0056	26.68	0.75913														26.68	8620.76	26.46	1835.85	26.68	1401.09	26.52	787.482
		14.85	0.00766	26.7	2.5283	14.83	0.00562	26.7	0.76596														26.7	7112.66	26.48	2312.13	26.7	1413.69	26.54	891.656
		14.86	0.00793	26.72	2.05089	14.84	0.00565	26.72	0.82717														26.72	6358.61	26.5	2829.54	26.72	1526.66	26.56	1035.03
		14.87	0.00821	26.74	1.70664	14.85	0.0057	26.74	0.89692														26.74	5026.99	26.52	3301.5	26.74	1655.38	26.58	1183.7
		14.88	0.00853	26.76	1.50041	14.86	0.00576	26.76	1.07445														26.76	4256.9	26.54	3966.13	26.76	1983.04	26.6	1310.12
		14.89	0.00887	26.78	1.24547	14.87	0.00583	26.78	1.41658														26.78	3813.03	26.56	4572.3	26.78	2614.5	26.62	1394.16
		14.9	0.00924	26.8	1.0766	14.88	0.00591	26.8	1.92088														26.8	3411.94	26.58	4713.02	26.8	3545.26	26.64	1444.31
		14.91	0.00964	26.82	1.02788	14.89	0.006	26.82	2.66587														26.82	2968.07	26.6	4702.2	26.82	4920.24	26.66	1454.9
		14.92	0.01008	26.84	0.86387	14.9	0.0061	26.84	3.71691														26.84	3005.5	26.62	4557.15	26.84	6860.07	26.68	1517.05
		14.93	0.01056	26.86	0.89635	14.91	0.00622	26.86	4.95328														26.86	2812.98	26.64	4007.26	26.86	9141.97	26.7	1521.29
		14.94	0.01108	26.88	0.84114	14.92	0.00634	26.88	6.01675														26.88	2315.63	26.66	3368.61	26.88	11104.8	26.72	1716.92
		14.95	0.01166	26.9	0.82328	14.93	0.00647	26.9	6.35913														26.9	2449.32	26.68	2933.46	26.9	11736.7	26.74	2006.84
		14.96	0.0123	26.92	0.74534	14.94	0.00662	26.92	6.03114														26.92	2299.58	26.7	2511.3	26.92	11131.3	26.76	2506.88
		14.97	0.01301	26.94	0.74209	14.95	0.00678	26.94	5.32516														26.94	2224.71	26.72	2147.6	26.94	9828.33	26.78	3326.14
		14.98	0.0138	26.96	0.6268	14.96	0.00695	26.96	4.38899														26.96	2112.41	26.74	1805.54	26.96	8100.49	26.8	4701.59
		14.99	0.01468	26.98	0.6609	14.97	0.00713	26.98	3.36331														26.98	1919.88	26.76	1545.75	26.98	6207.46	26.82	6898.77
		15	0.01567	27	0.57646	14.98	0.00733	27	2.4225														27	1807.58	26.78	1448.33	27	4471.07	26.84	10206.5
		15.01	0.01679	27.02	0.61218	14.99	0.00754	27.02	1.57216														27.02	1871.75	26.8	1301.11	27.02	2901.65	26.86	14514.4
		15.02	0.01806	27.04	0.62517	15	0.00777	27.04	1.02031														27.04	1802.23	26.82	1288.12	27.04	1883.12	26.88	18450
		15.03	0.01951	27.06	0.57971	15.01	0.00802	27.06	0.71158														27.06	1764.8	26.84	1125.76	27.06	1313.32	26.9	20869.3
		15.04	0.02117	27.08	0.5521	15.02	0.00828	27.08	0.51747														27.08	1786.19	26.86	1086.79	27.08	955.064	26.92	20748.9
		15.05	0.0231	27.1	0.56834	15.03	0.00856	27.1	0.40578														27.1	1882.45	26.88	1034.83	27.1	748.928	26.94	18602.9
		15.06	0.02535	27.12	0.54398	15.04	0.00887	27.12	0.34506														27.12	1802.23	26.9	941.738	27.12	636.859	26.96	15704.1
		15.07	0.02801	27.14	0.54561	15.05	0.00919	27.14	0.31531														27.14	1615.06	26.92	928.749	27.14	581.95	26.98	12266.7
		15.08	0.03118	27.16	0.51962	15.06	0.00954	27.16	0.29141														27.16	1433.23	26.94	881.121	27.16	537.842	27	8843.46
		15.09	0.035	27.18	0.55535	15.07	0.00992	27.18	0.26654														27.18	1502.75	26.96	788.029	27.18	491.934	27.02	5839.73
		15.1	0.03968	27.2	0.45792	15.08	0.01033	27.2	0.23849														27.2	1722.01	26.98	878.956	27.2	440.175	27.04	3757.32
		15.11	0.04548	27.22	0.50176	15.09	0.01077	27.22	0.23411														27.22	1609.71	27	930.914	27.22	432.074	27.06	2421.42
		15.12	0.0528	27.24	0.56834	15.1	0.01125	27.24	0.21655														27.24	1689.93	27.02	807.514	27.24	399.668	27.08	1662.89
		15.13	0.06225	27.26	0.56671	15.11	0.01177	27.26	0.19923														27.26	1684.58	27.04	753.391	27.26	367.713	27.1	1252.2
		15.14	0.07472	27.28	0.53424	15.12	0.01233	27.28	0.17168														27.28	1663.19	27.06	718.752	27.28	316.854	27.12	1020.9
		15.15	0.09168	27.3	0.57808	15.13	0.01294	27.3	0.16265														27.3	1609.71	27.08	751.226	27.3	300.201	27.14	900.838
		15.16	0.11552	27.32	0.60893	15.14	0.01361	27.32	0.15046														27.32	1663.19	27.1	723.082	27.32	277.698	27.16	812.555
		15.17	0.15072	27.34	0.53586	15.15	0.01435	27.34	0.14778														27.34	1572.27	27.12	640.815	27.34	272.747	27.18	740.869
		15.18	0.20832	27.36	0.56996	15.16	0.01515	27.36	0.13559														27.36	1668.53	27.14	649.475	27.36	250.243	27.2	676.599
		15.19	0.32816	27.38	0.60406	15.17	0.01604	27.38	0.12291														27.38	1732.71	27.16	634.32	27.38	226.839	27.22	651.527
		15.2	0.64721	27.4	0.60406	15.18	0.01702	27.4	0.12583														27.4	1566.92	27.18	651.64	27.4	232.24	27.24	574.898
		15.21	1.44807	27.42	0.6203	15.19	0.01811	27.42	0.1173														27.42	1641.79	27.2	686.278	27.42	216.487	27.26	524.047
		15.22	2.87898	27.44	0.58133	15.2	0.01932	27.44	0.12169														27.44	1609.71	27.22	727.412	27.44	224.588	27.28	479.199
		15.23	4.17342	27.46	0.58295	15.21	0.02068	27.46	0.11827														27.46	1481.36	27.24	681.948	27.46	218.287	27.3	418.814
		15.24	3.68349	27.48	0.63167	15.22	0.02222	27.48	0.11974														27.48	1631.1	27.26	768.545	27.48	220.988	27.32	371.494
		15.25	2.13101	27.5	0.61705	15.23	0.02396	27.5	0.10901														27.5	1673.88	27.28	753.391	27.5	201.184	27.34	325.587
		15.26	0.98434	27.52	0.61543	15.24	0.02595	27.52	0.11047														27.52	1615.06	27.3	738.236	27.52	203.885	27.36	276.855
		15.27	0.45424	27.54	0.55697	15.25	0.02824	27.54	0.10754														27.54	1689.93	27.32	731.742	27.54	198.484	27.38	279.327
		15.28	0.25832	27.56	0.62517	15.26	0.0309	27.56	0.10242														27.56	1828.97	27.34	772.875	27.56	189.032	27.4	265.555
		15.29	0.178	27.58	0.66577	15.27	0.03402	27.58	0.09779														27.58	1770.14	27.36	762.05	27.58	180.481	27.42	252.489
		15.3	0.13428	27.6	0.72747	15.28	0.03772	27.6	0.10364														27.6	1802.23	27.38	814.008	27.6	191.283	27.44	231.301
		15.31	0.10617	27.62	0.74046	15.29	0.04209	27.62	0.09437														27.62	1631.1	27.4	824.833	27.62	174.18	27.46	226.357
		15.32	0.0869	27.64	0.87199	15.3	0.04753	27.64	0.09876														27.64	2037.54	27.42	829.163	27.64	182.281	27.48	216.469
		15.33	0.07321	27.66	0.98079	15.31	0.0543	27.66	0.09876														27.66	2411.89	27.44	783.699	27.66	182.281	27.5	219.294
		15.34	0.06323	27.68	1.17727	15.32	0.06292	27.68	0.09559														27.68	2631.15	27.46	861.636	27.68	176.43	27.52	214.351
		15.35	0.05581	27.7	1.5475	15.33	0.07416	27.7	0.10462														27.7	3374.5	27.48	941.738	27.7	193.083	27.54	212.232
		15.36	0.05024	27.72	2.08174	15.34	0.08933	27.72	0.09291														27.72	4422.69	27.5	842.152	27.72	171.479	27.56	196.341
		15.37	0.04603	27.74	2.96998	15.35	0.11065	27.74	0.0973														27.74	5957.52	27.52	907.1	27.74	179.581	27.58	192.81
		15.38	0.04285	27.76	3.86795	15.36	0.14286	27.76	0.09413														27.76	7155.44	27.54	941.738	27.76	173.73	27.6	187.866
		15.39	0.04048	27.78	4.40057	15.37	0.20094	27.78	0.09803														27.78	7310.53	27.56	907.1	27.78	180.931	27.62	192.81
		15.4	0.03886	27.8	4.54509	15.38	0.34037	27.8	0.09389														27.8	7636.75	27.58	941.738	27.8	173.28	27.64	176.566
		15.41	0.03769	27.82	4.47526	15.39	0.70678	27.82	0.0912														27.82	8342.67	27.6	1075.96	27.82	168.329	27.66	189.278
		15.42	0.03699	27.84	4.56782	15.4	1.46846	27.84	0.08608														27.84	8503.11	27.62	1088.95	27.84	158.877	27.68	170.209
		15.43	0.0367	27.86	4.74482	15.41	2.4413	27.86	0.08803														27.86	8235.71	27.64	1121.43	27.86	162.478	27.7	189.631
		15.44	0.03679	27.88	4.25604	15.42	2.65243	27.88	0.09072														27.88	8225.02	27.66	1251.32	27.88	167.429	27.72	173.034
		15.45	0.03724	27.9	3.65198	15.43	1.79755	27.9	0.09291														27.9	7166.14	27.68	1396.37	27.9	171.479	27.74	173.387
		15.46	0.03805	27.92	3.05441	15.44	0.93325	27.92	0.08974														27.92	6412.09	27.7	1686.47	27.92	165.628	27.76	177.272
		15.47	0.03923	27.94	2.57863	15.45	0.47372	27.94	0.0912														27.94	5438.78	27.72	1911.62	27.94	168.329	27.78	153.612
		15.48	0.04078	27.96	2.10448	15.46	0.30554	27.96	0.09096														27.96	4545.69	27.74	2190.89	27.96	167.879	27.8	171.975
		15.49	0.04275	27.98	1.68228	15.47	0.25832	27.98	0.09096														27.98	3818.38	27.76	3061.19	27.98	167.879	27.82	174.8
		15.5	0.04517	28	1.28607	15.48	0.25613	28	0.0873														28	3101.76	27.78	3760.46	28	161.128	27.84	168.797
		15.51	0.04812	28.02	0.98729	15.49	0.28246	28.02	0.08876														28.02	2449.32	27.8	4827.76	28.02	163.828	27.86	165.619
		15.52	0.05168	28.04	0.78593	15.5	0.34003	28.04	0.08535														28.04	2197.97	27.82	6098.57	28.04	157.527	27.88	158.909
		15.53	0.05596	28.06	0.6609	15.51	0.43697	28.06	0.08681														28.06	1919.88	27.84	7923.59	28.06	160.227	27.9	164.206
		15.54	0.06112	28.08	0.63329	15.52	0.60061	28.08	0.08194														28.08	1775.49	27.86	9441.2	28.08	151.226	27.92	153.612
		15.55	0.06734	28.1	0.62192	15.53	0.98977	28.1	0.08462														28.1	1823.62	27.88	10601.6	28.1	156.177	27.94	154.318
		15.56	0.0749	28.12	0.58458	15.54	2.06591	28.12	0.08462														28.12	1754.1	27.9	11428.6	28.12	156.177	27.96	157.85
		15.57	0.08416	28.14	0.53911	15.55	4.41409	28.14	0.08121														28.14	1550.88	27.92	10852.7	28.14	149.876	27.98	155.378
		15.58	0.09561	28.16	0.52774	15.56	7.62489	28.16	0.0734														28.16	1556.23	27.94	9811.4	28.16	135.473	28	158.556
		15.59	0.10997	28.18	0.4904	15.57	8.70819	28.18	0.0795														28.18	1406.49	27.96	8423.69	28.18	146.725	28.02	162.087
		15.6	0.12825	28.2	0.5115	15.58	6.06134	28.2	0.08828														28.2	1625.75	27.98	6787.01	28.2	162.928	28.04	153.612
		15.61	0.15195	28.22	0.45629	15.59	3.07116	28.22	0.07974														28.22	1604.36	28	5301.88	28.22	147.175	28.06	157.85
		15.62	0.1834	28.24	0.47578	15.6	1.37682	28.24	0.08121														28.24	1502.75	28.02	3842.73	28.24	149.876	28.08	158.203
		15.63	0.22625	28.26	0.50339	15.61	0.69363	28.26	0.07804														28.26	1379.75	28.04	2695.32	28.26	144.025	28.1	154.318
		15.64	0.2866	28.28	0.46766	15.62	0.43575	28.28	0.08169														28.28	1379.75	28.06	2050.18	28.28	150.776	28.12	156.084
		15.65	0.37571	28.3	0.47091	15.63	0.31238	28.3	0.08145														28.3	1385.1	28.08	1623.69	28.3	150.326	28.14	161.734
		15.66	0.5207	28.32	0.45142	15.64	0.23729	28.32	0.0756														28.32	1417.18	28.1	1368.23	28.32	139.524	28.16	153.612
		15.67	0.81766	28.34	0.43194	15.65	0.18656	28.34	0.0795														28.34	1470.66	28.12	1121.43	28.34	146.725	28.18	155.378
		15.68	1.59604	28.36	0.39784	15.66	0.15056	28.36	0.07535														28.36	1310.23	28.14	1021.84	28.36	139.074	28.2	154.671
		15.69	3.55026	28.38	0.41083	15.67	0.12412	28.38	0.08072														28.38	1278.14	28.16	1065.14	28.38	148.976	28.22	146.903
		15.7	7.10039	28.4	0.42057	15.68	0.10414	28.4	0.0773														28.4	1320.92	28.18	974.212	28.4	142.674	28.24	149.728
		15.71	10.4971	28.42	0.47253	15.69	0.08869	28.42	0.07486														28.42	1374.4	28.2	885.451	28.42	138.174	28.26	145.49
		15.72	9.53385	28.44	0.43681	15.7	0.0765	28.44	0.07779														28.44	1230.01	28.22	826.998	28.44	143.575	28.28	139.84
		15.73	5.63393	28.46	0.45305	15.71	0.06671	28.46	0.07804														28.46	1246.05	28.24	796.689	28.46	144.025	28.3	153.965
		15.74	2.63552	28.48	0.42544	15.72	0.05873	28.48	0.07755														28.48	1149.79	28.26	742.566	28.48	143.125	28.32	134.19
		15.75	1.2082	28.5	0.41245	15.73	0.05214	28.5	0.0734														28.5	1369.05	28.28	731.742	28.5	135.473	28.34	147.609
		15.76	0.67123	28.52	0.42544	15.74	0.04664	28.52	0.07901														28.52	1203.27	28.3	738.236	28.52	145.825	28.36	132.071
		15.77	0.45202	28.54	0.43031	15.75	0.042	28.54	0.07267														28.54	1240.7	28.32	688.443	28.54	134.123	28.38	152.906
		15.78	0.33381	28.56	0.45792	15.76	0.03805	28.56	0.07511														28.56	1427.88	28.34	662.464	28.56	138.624	28.4	143.724
		15.79	0.25785	28.58	0.42544	15.77	0.03467	28.58	0.08047														28.58	1267.44	28.36	675.454	28.58	148.525	28.42	138.074
		15.8	0.20549	28.6	0.42219	15.78	0.03174	28.6	0.07657														28.6	1518.79	28.38	629.99	28.6	141.324	28.44	146.903
		15.81	0.16795	28.62	0.40271	15.79	0.02919	28.62	0.07291														28.62	1374.4	28.4	658.134	28.62	134.573	28.46	135.249
		15.82	0.14022	28.64	0.41083	15.8	0.02696	28.64	0.07584														28.64	1374.4	28.42	655.969	28.64	139.974	28.48	143.724
		15.83	0.11922	28.66	0.4157	15.81	0.025	28.66	0.07243														28.66	1395.79	28.44	629.99	28.66	133.673	28.5	143.724
		15.84	0.10302	28.68	0.43031	15.82	0.02327	28.68	0.08267														28.68	1395.79	28.46	649.475	28.68	152.576	28.52	140.899
		15.85	0.09032	28.7	0.45142	15.83	0.02173	28.7	0.07218														28.7	1358.36	28.48	634.32	28.7	133.223	28.54	140.899
		15.86	0.08025	28.72	0.43356	15.84	0.02037	28.72	0.0734														28.72	1283.49	28.5	588.857	28.72	135.473	28.56	139.84
		15.87	0.0722	28.74	0.39297	15.85	0.01914	28.74	0.07706														28.74	1299.53	28.52	632.155	28.74	142.224	28.58	134.543
		15.88	0.06574	28.76	0.42544	15.86	0.01804	28.76	0.06731														28.76	1294.18	28.54	604.011	28.76	124.221	28.6	134.896
		15.89	0.06056	28.78	0.4092	15.87	0.01705	28.78	0.07804														28.78	1353.01	28.56	573.703	28.78	144.025	28.62	128.187
		15.9	0.05646	28.8	0.37997	15.88	0.01616	28.8	0.07365														28.8	1310.23	28.58	558.548	28.8	135.923	28.64	132.777
		15.91	0.05326	28.82	0.41732	15.89	0.01536	28.82	0.07462														28.82	1315.58	28.6	560.713	28.82	137.724	28.66	148.315
		15.92	0.05088	28.84	0.42707	15.9	0.01463	28.84	0.06926														28.84	1299.53	28.62	571.538	28.84	127.822	28.68	135.602
		15.93	0.04924	28.86	0.39459	15.91	0.01397	28.86	0.07755														28.86	1315.58	28.64	554.218	28.86	143.125	28.7	130.659
		15.94	0.04832	28.88	0.40433	15.92	0.01337	28.88	0.07657														28.88	1272.79	28.66	536.899	28.88	141.324	28.72	145.49
		15.95	0.04813	28.9	0.40271	15.93	0.01282	28.9	0.07462														28.9	1342.31	28.68	586.692	28.9	137.724	28.74	129.599
		15.96	0.04874	28.92	0.43519	15.94	0.01233	28.92	0.07511														28.92	1262.1	28.7	593.187	28.92	138.624	28.76	144.431
		15.97	0.05023	28.94	0.41083	15.95	0.01188	28.94	0.07291														28.94	1208.62	28.72	578.033	28.94	134.573	28.78	121.477
		15.98	0.0528	28.96	0.41083	15.96	0.01147	28.96	0.07145														28.96	1347.66	28.74	482.776	28.96	131.873	28.8	126.068
		15.99	0.05664	28.98	0.42219	15.97	0.0111	28.98	0.0773														28.98	1379.75	28.76	604.011	28.98	142.674	28.82	131.365
		16	0.06235	29	0.40758	15.98	0.01076	29	0.07023														29	1379.75	28.78	591.022	29	129.622	28.84	131.718
		16.01	0.07054	29.02	0.38809	15.99	0.01045	29.02	0.07486														29.02	1395.79	28.8	554.218	29.02	138.174	28.86	129.599
		16.02	0.08233	29.04	0.41245	16	0.01017	29.04	0.06901														29.04	1310.23	28.82	567.208	29.04	127.372	28.88	127.833
		16.03	0.09961	29.06	0.40596	16.01	0.00993	29.06	0.07389														29.06	1251.4	28.84	539.064	29.06	136.373	28.9	130.305
		16.04	0.126	29.08	0.44493	16.02	0.0097	29.08	0.06779														29.08	1422.53	28.86	595.352	29.08	125.121	28.92	122.537
		16.05	0.17096	29.1	0.39784	16.03	0.0095	29.1	0.0617														29.1	1278.14	28.88	536.899	29.1	113.87	28.94	128.187
		16.06	0.26884	29.12	0.37023	16.04	0.00933	29.12	0.07096														29.12	1101.66	28.9	517.415	29.12	130.972	28.96	131.012
		16.07	0.5292	29.14	0.39621	16.05	0.00918	29.14	0.07023														29.14	1203.27	28.92	523.91	29.14	129.622	28.98	131.012
		16.08	1.1517	29.16	0.3816	16.06	0.00904	29.16	0.07584														29.16	1363.71	28.94	528.239	29.16	139.974	29	138.427
		16.09	2.18956	29.18	0.4157	16.07	0.00893	29.18	0.07096														29.18	1374.4	28.96	597.517	29.18	130.972	29.02	140.546
		16.1	2.99036	29.2	0.37997	16.08	0.00884	29.2	0.07169														29.2	1208.62	28.98	543.394	29.2	132.323	29.04	136.309
		16.11	2.48474	29.22	0.39297	16.09	0.00877	29.22	0.0756														29.22	1251.4	29	580.197	29.22	139.524	29.06	133.837
		16.12	1.39943	29.24	0.39134	16.1	0.00872	29.24	0.07535														29.24	1213.97	29.02	578.033	29.24	139.074	29.08	137.015
		16.13	0.64959	29.26	0.38972	16.11	0.00869	29.26	0.07389														29.26	1342.31	29.04	534.734	29.26	136.373	29.1	127.127
		16.14	0.31031	29.28	0.35562	16.12	0.00868	29.28	0.07316														29.28	1176.53	29.06	604.011	29.28	135.023	29.12	133.484
		16.15	0.1826	29.3	0.40433	16.13	0.00869	29.3	0.07706														29.3	1176.53	29.08	526.075	29.3	142.224	29.14	121.477
		16.16	0.12757	29.32	0.40596	16.14	0.00872	29.32	0.08194														29.32	1326.27	29.1	539.064	29.32	151.226	29.16	128.893
		16.17	0.09653	29.34	0.37997	16.15	0.00877	29.34	0.07486														29.34	1294.18	29.12	536.899	29.34	138.174	29.18	126.421
		16.18	0.07606	29.36	0.34912	16.16	0.00885	29.36	0.07852														29.36	1358.36	29.14	565.043	29.36	144.925	29.2	131.718
		16.19	0.06173	29.38	0.36049	16.17	0.00895	29.38	0.0695														29.38	1219.31	29.16	523.91	29.38	128.272	29.22	128.893
		16.2	0.0513	29.4	0.41895	16.18	0.00907	29.4	0.0695														29.4	1203.27	29.18	504.425	29.4	128.272	29.24	123.596
		16.21	0.04347	29.42	0.37997	16.19	0.00922	29.42	0.07608														29.42	1262.1	29.2	545.559	29.42	140.424	29.26	131.365
		16.22	0.03744	29.44	0.4092	16.2	0.00942	29.44	0.07072														29.44	1272.79	29.22	480.611	29.44	130.522	29.28	118.652
		16.23	0.03277	29.46	0.39134	16.21	0.00964	29.46	0.06804														29.46	1213.97	29.24	469.787	29.46	125.572	29.3	132.071
		16.24	0.02896	29.48	0.36211	16.22	0.00989	29.48	0.06779														29.48	1240.7	29.26	536.899	29.48	125.121	29.32	122.183
		16.25	0.02585	29.5	0.38809	16.23	0.01018	29.5	0.07633														29.5	1310.23	29.28	582.362	29.5	140.874	29.34	127.48
		16.26	0.02327	29.52	0.38485	16.24	0.01051	29.52	0.06828														29.52	1363.71	29.3	543.394	29.52	126.022	29.36	132.071
		16.27	0.02112	29.54	0.38647	16.25	0.0109	29.54	0.06901														29.54	1203.27	29.32	586.692	29.54	127.372	29.38	130.659
		16.28	0.01929	29.56	0.39459	16.26	0.01134	29.56	0.06804														29.56	1240.7	29.34	565.043	29.56	125.572	29.4	138.074
		16.29	0.01773	29.58	0.37673	16.27	0.01185	29.58	0.07511														29.58	1299.53	29.36	545.559	29.58	138.624	29.42	131.012
		16.3	0.01638	29.6	0.44655	16.28	0.01243	29.6	0.0695														29.6	1107.01	29.38	571.538	29.6	128.272	29.44	133.837
		16.31	0.01521	29.62	0.36211	16.29	0.01311	29.62	0.0695														29.62	1219.31	29.4	593.187	29.62	128.272	29.46	121.124
		16.32	0.01419	29.64	0.37835	16.3	0.01389	29.64	0.0734														29.64	1315.58	29.42	575.868	29.64	135.473	29.48	129.246
		16.33	0.01328	29.66	0.38485	16.31	0.01479	29.66	0.07828														29.66	1294.18	29.44	584.527	29.66	144.475	29.5	123.596
		16.34	0.01248	29.68	0.42382	16.32	0.01585	29.68	0.07048														29.68	1374.4	29.46	556.383	29.68	130.072	29.52	133.837
		16.35	0.01177	29.7	0.40596	16.33	0.01709	29.7	0.06633														29.7	1283.49	29.48	515.25	29.7	122.421	29.54	129.952
		16.36	0.01113	29.72	0.3751	16.34	0.01855	29.72	0.07316														29.72	1299.53	29.5	523.91	29.72	135.023	29.56	120.418
		16.37	0.01055	29.74	0.39459	16.35	0.0203	29.74	0.06974														29.74	1219.31	29.52	508.755	29.74	128.722	29.58	123.949
		16.38	0.01003	29.76	0.35399	16.36	0.02239	29.76	0.06096														29.76	1160.49	29.54	595.352	29.76	112.519	29.6	123.596
		16.39	0.00957	29.78	0.37186	16.37	0.02495	29.78	0.06706														29.78	1283.49	29.56	629.99	29.78	123.771	29.62	117.24
		16.4	0.00914	29.8	0.40108	16.38	0.02809	29.8	0.07048														29.8	1331.62	29.58	569.373	29.8	130.072	29.64	120.065
		16.41	0.00876	29.82	0.45305	16.39	0.03203	29.82	0.06657														29.82	1336.97	29.6	521.745	29.82	122.871	29.66	120.418
		16.42	0.00841	29.84	0.39946	16.4	0.03703	29.84	0.06926														29.84	1315.58	29.62	465.457	29.84	127.822	29.68	113.002
		16.43	0.00809	29.86	0.4092	16.41	0.04354	29.86	0.07169														29.86	1390.45	29.64	517.415	29.86	132.323	29.7	123.243
		16.44	0.0078	29.88	0.41895	16.42	0.05228	29.88	0.06609														29.88	1406.49	29.66	500.096	29.88	121.971	29.72	125.008
		16.45	0.00753	29.9	0.37673	16.43	0.06414	29.9	0.06682														29.9	1433.23	29.68	480.611	29.9	123.321	29.74	128.54
		16.46	0.00729	29.92	0.40108	16.44	0.08101	29.92	0.07096														29.92	1406.49	29.7	567.208	29.92	130.972	29.76	114.061
		16.47	0.00707	29.94	0.38485	16.45	0.10636	29.94	0.06633														29.94	1342.31	29.72	554.218	29.94	122.421	29.78	117.593
		16.48	0.00687	29.96	0.38647	16.46	0.14974	29.96	0.0695														29.96	1304.88	29.74	545.559	29.96	128.272	29.8	114.415
		16.49	0.00669	29.98	0.40433	16.47	0.24577	29.98	0.06779														29.98	1353.01	29.76	562.878	29.98	125.121	29.82	113.708
		16.5	0.00653	30	0.38972	16.48	0.49854	30	0.07145														30	1219.31	29.78	508.755	30	131.873	29.84	122.89
		16.51	0.0064	30.02	0.37673	16.49	1.07847	30.02	0.06609														30.02	1294.18	29.8	502.26	30.02	121.971	29.86	120.418
		16.52	0.00629	30.04	0.44168	16.5	1.98847	30.04	0.06926														30.04	1197.92	29.82	484.941	30.04	127.822	29.88	113.002
		16.53	0.0062	30.06	0.40596	16.51	2.5792	30.06	0.06999														30.06	1267.44	29.84	493.601	30.06	129.172	29.9	121.124
		16.54	0.00615	30.08	0.40758	16.52	2.0342	30.08	0.06706														30.08	1336.97	29.86	545.559	30.08	123.771	29.92	115.474
		16.55	0.00613	30.1	0.42219	16.53	1.11649	30.1	0.07267														30.1	1165.83	29.88	560.713	30.1	134.123	29.94	119.358
		16.56	0.00617	30.12	0.39297	16.54	0.5174	30.12	0.06852														30.12	1336.97	29.9	515.25	30.12	126.472	29.96	118.299
		16.57	0.00629	30.14	0.41083	16.55	0.25313	30.14	0.07316														30.14	1288.84	29.92	487.106	30.14	135.023	29.98	116.18
		16.58	0.00652	30.16	0.40271	16.56	0.15317	30.16	0.07584														30.16	1219.31	29.94	530.404	30.16	139.974	30	116.886
		16.59	0.00699	30.18	0.42057	16.57	0.10895	30.18	0.05901														30.18	1155.14	29.96	517.415	30.18	108.919	30.02	118.652
		16.6	0.00808	30.2	0.39621	16.58	0.08361	30.2	0.06438														30.2	1144.44	29.98	497.931	30.2	118.82	30.04	113.355
		16.61	0.01105	30.22	0.39297	16.59	0.06701	30.22	0.07511														30.22	1246.05	30	519.58	30.22	138.624	30.06	125.008
		16.62	0.01838	30.24	0.38322	16.6	0.05554	30.24	0.07462														30.24	1240.7	30.02	539.064	30.24	137.724	30.08	109.118
		16.63	0.03124	30.26	0.39621	16.61	0.04737	30.26	0.07145														30.26	1155.14	30.04	467.622	30.26	131.873	30.1	117.946
		16.64	0.04271	30.28	0.40108	16.62	0.04141	30.28	0.07633														30.28	1165.83	30.06	476.281	30.28	140.874	30.12	120.418
		16.65	0.03816	30.3	0.35075	16.63	0.03702	30.3	0.0773														30.3	1299.53	30.08	495.766	30.3	142.674	30.14	119.358
		16.66	0.02414	30.32	0.39784	16.64	0.03375	30.32	0.08194														30.32	1203.27	30.1	506.59	30.32	151.226	30.16	122.537
		16.67	0.01368	30.34	0.39297	16.65	0.03135	30.34	0.08413														30.34	1267.44	30.12	554.218	30.34	155.277	30.18	123.243
		16.68	0.00869	30.36	0.3816	16.66	0.0296	30.36	0.08925														30.36	1246.05	30.14	476.281	30.36	164.728	30.2	121.83
		16.69	0.00674	30.38	0.37186	16.67	0.0284	30.38	0.07974														30.38	1155.14	30.16	506.59	30.38	147.175	30.22	126.068
		16.7	0.00591	30.4	0.38647	16.68	0.02765	30.4	0.08803														30.4	1272.79	30.18	513.085	30.4	162.478	30.24	129.599
		16.71	0.00543	30.42	0.41408	16.69	0.0273	30.42	0.08803														30.42	1272.79	30.2	478.446	30.42	162.478	30.26	133.484
		16.72	0.00512	30.44	0.38972	16.7	0.02731	30.44	0.09608														30.44	1224.66	30.22	484.941	30.44	177.33	30.28	133.484
		16.73	0.00489	30.46	0.3816	16.71	0.02767	30.46	0.09754														30.46	1219.31	30.24	510.92	30.46	180.031	30.3	135.249
		16.74	0.00473	30.48	0.39134	16.72	0.02838	30.48	0.09852														30.48	1256.75	30.26	528.239	30.48	181.831	30.32	133.13
		16.75	0.0046	30.5	0.37348	16.73	0.02944	30.5	0.09096														30.5	1112.36	30.28	515.25	30.5	167.879	30.34	128.893
		16.76	0.0045	30.52	0.37023	16.74	0.0309	30.52	0.10486														30.52	1181.88	30.3	469.787	30.52	193.533	30.36	137.721
		16.77	0.00443	30.54	0.38647	16.75	0.03281	30.54	0.09315														30.54	1139.1	30.32	493.601	30.54	171.929	30.38	145.49
		16.78	0.00437	30.56	0.3816	16.76	0.03523	30.56	0.09632														30.56	1144.44	30.34	508.755	30.56	177.78	30.4	160.675
		16.79	0.00432	30.58	0.37997	16.77	0.03819	30.58	0.09389														30.58	1192.57	30.36	519.58	30.58	173.28	30.42	159.615
		16.8	0.00429	30.6	0.31989	16.78	0.04199	30.6	0.09876														30.6	1251.4	30.38	482.776	30.6	182.281	30.44	169.856
		16.81	0.00426	30.62	0.34263	16.79	0.04675	30.62	0.10242														30.62	1058.88	30.4	452.467	30.62	189.032	30.46	175.153
		16.82	0.00425	30.64	0.35399	16.8	0.05274	30.64	0.09486														30.64	1112.36	30.42	495.766	30.64	175.08	30.48	165.619
		16.83	0.00424	30.66	0.37997	16.81	0.06036	30.66	0.09657														30.66	1208.62	30.44	526.075	30.66	178.231	30.5	163.5
		16.84	0.00424	30.68	0.39946	16.82	0.07009	30.68	0.08852														30.68	1187.23	30.46	562.878	30.68	163.378	30.52	178.684
		16.85	0.00424	30.7	0.34912	16.83	0.08296	30.7	0.08755														30.7	1203.27	30.48	532.569	30.7	161.578	30.54	174.8
		16.86	0.00425	30.72	0.37673	16.84	0.10022	30.72	0.09437														30.72	1144.44	30.5	482.776	30.72	174.18	30.56	174.094
		16.87	0.00427	30.74	0.36049	16.85	0.12399	30.74	0.09437														30.74	1149.79	30.52	521.745	30.74	174.18	30.58	179.744
		16.88	0.00421	30.76	0.39946	16.86	0.1579	30.76	0.09949														30.76	1144.44	30.54	478.446	30.76	183.631	30.6	188.925
		16.89	0.00424	30.78	0.39459	16.87	0.20899	30.78	0.10291														30.78	1144.44	30.56	476.281	30.78	189.933	30.62	188.219
		16.9	0.00428	30.8	0.3816	16.88	0.29637	30.8	0.09608														30.8	1213.97	30.58	526.075	30.8	177.33	30.64	183.275
		16.91	0.00432	30.82	0.37186	16.89	0.48856	30.82	0.10486														30.82	1235.36	30.6	493.601	30.82	193.533	30.66	190.691
		16.92	0.00437	30.84	0.35562	16.9	0.98997	30.84	0.10071														30.84	1187.23	30.62	523.91	30.84	185.882	30.68	182.216
		16.93	0.00434	30.86	0.36049	16.91	2.13639	30.86	0.10145														30.86	1149.79	30.64	484.941	30.86	187.232	30.7	192.103
		16.94	0.00441	30.88	0.37835	16.92	3.94522	30.88	0.10291														30.88	1144.44	30.66	515.25	30.88	189.933	30.72	189.631
		16.95	0.00448	30.9	0.35887	16.93	5.15955	30.9	0.11266														30.9	1165.83	30.68	467.622	30.9	207.936	30.74	200.225
		16.96	0.00456	30.92	0.4498	16.94	4.11507	30.92	0.11876														30.92	1278.14	30.7	515.25	30.92	219.188	30.76	210.466
		16.97	0.00465	30.94	0.37348	16.95	2.27833	30.94	0.11998														30.94	1192.57	30.72	500.096	30.94	221.438	30.78	212.938
		16.98	0.00482	30.96	0.40758	16.96	1.05944	30.96	0.11998														30.96	1149.79	30.74	480.611	30.96	221.438	30.8	213.997
		16.99	0.00492	30.98	0.36861	16.97	0.51296	30.98	0.13144														30.98	1123.05	30.76	558.548	30.98	242.592	30.82	222.473
		17	0.00504	31	0.4092	16.98	0.30377	31	0.13973														31	1187.23	30.78	465.457	31	257.894	30.84	219.648
		17.01	0.00517	31.02	0.39134	16.99	0.21099	31.02	0.13924														31.02	1256.75	30.8	491.436	31.02	256.994	30.86	252.842
		17.02	0.00531	31.04	0.3751	17	0.15773	31.04	0.14436														31.04	1230.01	30.82	519.58	31.04	266.446	30.88	243.661
		17.03	0.00546	31.06	0.37835	17.01	0.1226	31.06	0.1468														31.06	1176.53	30.84	487.106	31.06	270.946	30.9	249.664
		17.04	0.00563	31.08	0.40433	17.02	0.09801	31.08	0.15973														31.08	1224.66	30.86	465.457	31.08	294.8	30.92	278.267
		17.05	0.00581	31.1	0.41245	17.03	0.08015	31.1	0.15851														31.1	1208.62	30.88	491.436	31.1	292.55	30.94	282.505
		17.06	0.00601	31.12	0.39297	17.04	0.06678	31.12	0.16558														31.12	1310.23	30.9	500.096	31.12	305.602	30.96	287.096
		17.07	0.00623	31.14	0.42707	17.05	0.05661	31.14	0.16851														31.14	1117.7	30.92	495.766	31.14	311.003	30.98	319.584
		17.08	0.00647	31.16	0.37673	17.06	0.04858	31.16	0.19216														31.16	1283.49	30.94	489.271	31.16	354.661	31	343.597
		17.09	0.00673	31.18	0.38322	17.07	0.04218	31.18	0.20557														31.18	1294.18	30.96	480.611	31.18	379.415	31.02	358.781
		17.1	0.00702	31.2	0.36698	17.08	0.03708	31.2	0.2163														31.2	1139.1	30.98	506.59	31.2	399.218	31.04	380.322
		17.11	0.00733	31.22	0.36698	17.09	0.03282	31.22	0.24849														31.22	1203.27	31	506.59	31.22	458.629	31.06	387.032
		17.12	0.00768	31.24	0.37186	17.1	0.02928	31.24	0.27483														31.24	1267.44	31.02	452.467	31.24	507.237	31.08	418.814
		17.13	0.00807	31.26	0.3751	17.11	0.02631	31.26	0.3197														31.26	1208.62	31.04	482.776	31.26	590.051	31.1	425.17
		17.14	0.00849	31.28	0.36861	17.12	0.02379	31.28	0.40042														31.28	1224.66	31.06	545.559	31.28	739.027	31.12	449.889
		17.15	0.00896	31.3	0.39621	17.13	0.02164	31.3	0.51064														31.3	1053.53	31.08	560.713	31.3	942.461	31.14	472.489
		17.16	0.00949	31.32	0.41732	17.14	0.01978	31.32	0.68573														31.32	1230.01	31.1	521.745	31.32	1265.62	31.16	502.506
		17.17	0.01007	31.34	0.43031	17.15	0.01817	31.34	0.9074														31.34	1246.05	31.12	480.611	31.34	1674.74	31.18	551.944
		17.18	0.01073	31.36	0.43519	17.16	0.01677	31.36	1.22588														31.36	1379.75	31.14	532.569	31.36	2262.54	31.2	583.373
		17.19	0.01147	31.38	0.48065	17.17	0.01554	31.38	1.69897														31.38	1251.4	31.16	523.91	31.38	3135.69	31.22	657.883
		17.2	0.01231	31.4	0.48228	17.18	0.01446	31.4	2.2974														31.4	1363.71	31.18	445.973	31.4	4240.18	31.24	760.998
		17.21	0.01326	31.42	0.43843	17.19	0.01349	31.42	3.01532														31.42	1374.4	31.2	469.787	31.42	5565.2	31.26	903.663
		17.22	0.01435	31.44	0.42707	17.2	0.01264	31.44	3.5762														31.44	1224.66	31.22	547.724	31.44	6600.38	31.28	1063.98
		17.23	0.01561	31.46	0.4498	17.21	0.01188	31.46	3.88444														31.46	1336.97	31.24	554.218	31.46	7169.28	31.3	1368.74
		17.24	0.01705	31.48	0.41732	17.22	0.0112	31.48	3.72886														31.48	1085.62	31.26	504.425	31.48	6882.13	31.32	1811.21
		17.25	0.01874	31.5	0.38809	17.23	0.01059	31.5	3.32527														31.5	1101.66	31.28	539.064	31.5	6137.25	31.34	2472.98
		17.26	0.02073	31.52	0.43031	17.24	0.01004	31.52	2.85828														31.52	1251.4	31.3	500.096	31.52	5275.35	31.36	3369.22
		17.27	0.02308	31.54	0.38972	17.25	0.00954	31.54	2.43543														31.54	1112.36	31.32	560.713	31.54	4494.92	31.38	4665.92
		17.28	0.0259	31.56	0.44006	17.26	0.00909	31.56	1.90649														31.56	1208.62	31.34	515.25	31.56	3518.7	31.4	6612.38
		17.29	0.02932	31.58	0.37023	17.27	0.00869	31.58	1.40439														31.58	1358.36	31.36	515.25	31.58	2591.99	31.42	9193.77
		17.3	0.03351	31.6	0.37673	17.28	0.00833	31.6	0.95008														31.6	1160.49	31.38	562.878	31.6	1753.5	31.44	11463.7
		17.31	0.03873	31.62	0.40596	17.29	0.008	31.62	0.64598														31.62	1326.27	31.4	534.734	31.62	1192.25	31.46	12757.2
		17.32	0.04534	31.64	0.39459	17.3	0.0077	31.64	0.45699														31.64	1080.27	31.42	547.724	31.64	843.444	31.48	12526.3
		17.33	0.05388	31.66	0.38647	17.31	0.00744	31.66	0.34774														31.66	1251.4	31.44	500.096	31.66	641.81	31.5	11406.1
		17.34	0.06518	31.68	0.37023	17.32	0.0072	31.68	0.28019														31.68	1353.01	31.46	500.096	31.68	517.139	31.52	9904.27
		17.35	0.08053	31.7	0.36536	17.33	0.00699	31.7	0.24459														31.7	1246.05	31.48	543.394	31.7	451.427	31.54	8345.55
		17.36	0.10211	31.72	0.33288	17.34	0.00681	31.72	0.20972														31.72	1133.75	31.5	530.404	31.72	387.066	31.56	6684.07
		17.37	0.13393	31.74	0.32639	17.35	0.00664	31.74	0.20094														31.74	1208.62	31.52	508.755	31.74	370.863	31.58	4930.06
		17.38	0.18574	31.76	0.38485	17.36	0.00651	31.76	0.17851														31.76	1272.79	31.54	504.425	31.76	329.456	31.6	3375.93
		17.39	0.29095	31.78	0.38322	17.37	0.00639	31.78	0.1629														31.78	1128.4	31.56	530.404	31.78	300.651	31.62	2219.08
		17.4	0.55724	31.8	0.37186	17.38	0.0063	31.8	0.14778														31.8	1128.4	31.58	562.878	31.8	272.747	31.64	1507.52
		17.41	1.19923	31.82	0.36536	17.39	0.00624	31.82	0.14607														31.82	1165.83	31.6	554.218	31.82	269.596	31.66	1100.71
		17.42	2.33879	31.84	0.38809	17.4	0.0062	31.84	0.13949														31.84	1133.75	31.62	584.527	31.84	257.444	31.68	870.821
		17.43	3.42848	31.86	0.40596	17.41	0.00619	31.86	0.13071														31.86	1385.1	31.64	549.889	31.86	241.241	31.7	697.787
		17.44	3.13817	31.88	0.37997	17.42	0.00622	31.88	0.11339														31.88	1358.36	31.66	513.085	31.88	209.286	31.72	581.96
		17.45	1.89368	31.9	0.38809	17.43	0.00628	31.9	0.10974														31.9	1213.97	31.68	547.724	31.9	202.535	31.74	527.225
		17.46	0.91544	31.92	0.40433	17.44	0.00638	31.92	0.10681														31.92	1235.36	31.7	489.271	31.92	197.134	31.76	516.984
		17.47	0.43196	31.94	0.41895	17.45	0.00654	31.94	0.10291														31.94	1267.44	31.72	536.899	31.94	189.933	31.78	438.236
		17.48	0.24187	31.96	0.39621	17.46	0.00677	31.96	0.08901														31.96	1155.14	31.74	508.755	31.96	164.278	31.8	390.563
		17.49	0.16258	31.98	0.4157	17.47	0.00708	31.98	0.09169														31.98	1320.92	31.76	519.58	31.98	169.229	31.82	370.081
		17.5	0.11992	32	0.44006	17.48	0.0075	32	0.08974														32	1219.31	31.78	565.043	32	165.628	31.84	337.24
		17.51	0.09257	32.02	0.42707	17.49	0.00809	32.02	0.08876														32.02	1240.7	31.8	523.91	32.02	163.828	31.86	292.393
		17.52	0.0737	32.04	0.47091	17.5	0.0089	32.04	0.08681														32.04	1347.66	31.82	521.745	32.04	160.227	31.88	270.498
		17.53	0.06015	32.06	0.46604	17.51	0.01005	32.06	0.08145														32.06	1117.7	31.84	552.054	32.06	150.326	31.9	268.027
		17.54	0.05011	32.08	0.44168	17.52	0.01173	32.08	0.08559														32.08	1112.36	31.86	513.085	32.08	157.977	31.92	226.71
		17.55	0.04248	32.1	0.44818	17.53	0.01439	32.1	0.07706														32.1	1155.14	31.88	604.011	32.1	142.224	31.94	217.882
		17.56	0.03656	32.12	0.42544	17.54	0.01941	32.12	0.0734														32.12	1160.49	31.9	569.373	32.12	135.473	31.96	209.76
		17.57	0.03189	32.14	0.43519	17.55	0.03155	32.14	0.08291														32.14	1433.23	31.92	545.559	32.14	153.026	31.98	190.691
		17.58	0.02797	32.16	0.41732	17.56	0.06195	32.16	0.08633														32.16	1369.05	31.94	489.271	32.16	159.327	32	178.331
		17.59	0.02493	32.18	0.47091	17.57	0.12162	32.18	0.08291														32.18	1299.53	31.96	578.033	32.18	153.026	32.02	171.622
		17.6	0.02243	32.2	0.45629	17.58	0.19351	32.2	0.07925														32.2	1219.31	31.98	549.889	32.2	146.275	32.04	176.212
		17.61	0.02037	32.22	0.46279	17.59	0.20335	32.22	0.07633														32.22	1294.18	32	573.703	32.22	140.874	32.06	175.153
		17.62	0.01865	32.24	0.50339	17.6	0.13667	32.24	0.07877														32.24	1197.92	32.02	530.404	32.24	145.375	32.08	158.909
		17.63	0.01722	32.26	0.45629	17.61	0.0718	32.26	0.07486														32.26	1299.53	32.04	597.517	32.26	138.174	32.1	152.906
		17.64	0.01602	32.28	0.51962	17.62	0.03639	32.28	0.08023														32.28	1406.49	32.06	595.352	32.28	148.075	32.12	159.262
		17.65	0.01502	32.3	0.53099	17.63	0.02202	32.3	0.07682														32.3	1385.1	32.08	556.383	32.3	141.774	32.14	156.084
		17.66	0.01419	32.32	0.5245	17.64	0.01649	32.32	0.07974														32.32	1556.23	32.1	591.022	32.32	147.175	32.16	152.906
		17.67	0.01353	32.34	0.59757	17.65	0.01391	32.34	0.07072														32.34	1476.01	32.12	571.538	32.34	130.522	32.18	153.612
		17.68	0.01303	32.36	0.71124	17.66	0.01252	32.36	0.06706														32.36	1524.14	32.14	612.671	32.36	123.771	32.2	139.84
		17.69	0.01275	32.38	0.75021	17.67	0.0118	32.38	0.07316														32.38	1700.62	32.16	619.166	32.38	135.023	32.22	134.19
		17.7	0.01281	32.4	0.9272	17.68	0.01154	32.4	0.06096														32.4	1887.8	32.18	601.847	32.4	112.519	32.24	139.134
		17.71	0.01327	32.42	1.08796	17.69	0.01165	32.42	0.07291														32.42	2497.45	32.2	617.001	32.42	134.573	32.26	146.903
		17.72	0.01377	32.44	1.47768	17.7	0.01209	32.44	0.06901														32.44	3214.07	32.22	692.773	32.44	127.372	32.28	130.305
		17.73	0.01368	32.46	1.91936	17.71	0.01288	32.46	0.07438														32.46	4085.77	32.24	688.443	32.46	137.274	32.3	135.956
		17.74	0.01343	32.48	2.46334	17.72	0.01407	32.48	0.07852														32.48	4641.95	32.26	714.422	32.48	144.925	32.32	137.015
		17.75	0.01392	32.5	2.75238	17.73	0.01575	32.5	0.07194														32.5	5005.6	32.28	707.927	32.5	132.773	32.34	130.305
[truncated: 10,424 more rows]

## Sheet: Fig. 3
Fig.3a	Fit Curve 1	Fit Curve 1	Fit Curve 1	Fit Curve 1			Fig.3b	Fit Curve 1	Fit Curve 1	Fit Curve 1	Fit Curve 1		Fig.3c	Wavelength	CPPL	CPPL	Fig.3d	Wavelength	CPPL	CPPL
[truncated: 352 more rows]

[truncated: 15 more sheets: Fig.6, Fig. S4, Fig. S8, Fig. S9, Fig. S10, Fig. S11, Fig. S13, Fig.S14, Fig.S15, Fig. S19, Fig. S21, Fig. S22, Fig. S23, Fig.S24, Fig. S25]
